# Supplementary material for: The efficacy of pioglitazone for renal protection in diabetic kidney disease
Source: PLoS One. 2022 Feb 17;17(2):e0264129. doi: 10.1371/journal.pone.0264129 (PMC8853567; doi:10.1371/journal.pone.0264129)
Supplement: S1 Data — (XLSX) [file pone.0264129.s003.xlsx]

## Sheet: Sheet1
no	Pioglitazone	Pioglitazone_g	age	age65	sex	bmi_g	HbA1c	DM_duration	DM_duration_g	dpp4	glinide	glp1	glucophage	insulin	SU	statin	HTN	CVD	track_yr	event_note	event_note_d30	track_yr30	event_note_d40	track_yr40	event_note_d50	track_yr50	event_note_ul300	track_ul300
1	0	0	70	1	0	1	7.5	20	3	0	0	0	0	1	0	0	1	0	5.09	0	0	5.09	0	5.09	0	5.09	0	5.09
2	0	0	77	1	0	1	7.475	7	2	0	0	0	1	1	0	1	1	0	1.19	0	0	1.19	0	1.19	0	1.19	0	1.19
3	0	0	91	1	0	0	7.025	7	2	1	1	0	1	1	0	1	1	0	1.13	0	0	1.13	0	1.13	0	1.13	0	1.13
4	0	0	61	0	0	1	12.3	23	3	0	0	0	0	1	0	0	1	1	4.56	0	0	4.56	0	4.56	0	4.56	0	4.56
5	0	0	65	1	1	1	7.32	3	1	1	0	0	1	1	1	0	1	0	4.71	0	1	1.34	1	1.34	1	2.04	0	4.71
6	1	3	75	1	1	1	6.6	9	2	0	0	0	1	0	0	0	1	0	0.31	0	0	0.31	0	0.31	0	0.31	0	0.31
7	0	0	64	0	0	0	9.25	16	3	1	0	0	1	0	1	1	0	0	3.9	0	0	3.9	0	3.9	0	3.9	1	0.68
8	0	0	66	1	1	1	8.55	9	2	0	0	0	1	0	1	0	1	0	4.39	1	1	1.34	1	2.77	1	2.77	0	5.59
9	0	0	77	1	0	1	7	7	2	1	0	0	1	0	0	1	1	0	0.68	0	0	0.68	0	0.68	0	0.68	1	0.15
10	0	0	40	0	0	1	10.6	8	2	0	0	0	1	1	1	0	1	0	5.29	0	1	1.76	1	3.14	1	3.14	0	5.29
11	0	0	51	0	1	1	9.55	5	2	1	0	0	1	0	1	1	0	0	5.69	0	0	5.69	0	5.69	0	5.69	1	0.46
12	0	0	81	1	1	1	6.62	19	3	1	0	0	0	0	0	0	1	0	0.1	0	0	0.1	0	0.1	0	0.1	0	0.1
13	0	0	83	1	1	1	8.725	7	2	1	1	0	1	1	0	1	1	0	0.61	0	0	0.61	0	0.61	0	0.61	0	0.61
14	0	0	81	1	0	0	9.4	5	2	0	0	0	0	1	0	0	1	0	5.57	0	1	1.91	1	2.39	0	5.57	0	5.57
15	1	1	63	0	1	0	8.525	14	3	1	1	0	0	0	0	1	0	1	5.61	0	1	0.3	1	0.3	1	0.3	0	5.61
16	0	0	87	1	1	0	8.3	14	3	0	0	0	0	0	1	0	0	0	5.5	0	0	5.5	0	5.5	0	5.5	0	5.5
17	0	0	77	1	1	0	7.125	11	3	1	0	0	0	0	1	0	0	0	3.2	0	0	3.2	0	3.2	0	3.2	1	1.01
18	0	0	76	1	0	1	7.575	7	2	1	0	0	1	1	0	1	0	0	1.55	0	0	1.55	0	1.55	0	1.55	0	1.55
19	0	0	73	1	0	0	9.2	7	2	0	0	0	0	1	0	1	1	0	1.08	0	0	1.08	0	1.08	0	1.08	0	1.08
20	0	0	72	1	1	1	9.44	6	2	1	0	0	1	0	1	1	1	0	5.67	0	1	0.24	0	5.67	0	5.67	0	5.67
21	0	0	58	0	0	0	6.8667	13	3	0	0	0	1	0	0	1	1	0	1.34	0	0	1.34	0	1.34	0	1.34	0	1.34
22	0	0	67	1	1	1	6.36	10	3	1	0	0	1	0	1	0	1	0	4.41	0	1	1.29	1	1.4	1	2.05	0	4.41
23	0	0	76	1	0	0	6.7	14	3	1	0	0	0	0	1	1	0	0	0.38	1	1	0.38	1	0.38	1	0.38	1	0.99
24	0	0	79	1	1	1	9.3	14	3	1	0	0	1	0	1	0	0	1	5.35	1	1	1.15	1	5.35	1	5.35	1	1.61
25	0	0	81	1	1	1	6.12	7	2	0	1	0	0	0	0	0	1	0	5.04	0	0	5.04	0	5.04	0	5.04	0	5.04
26	0	0	58	0	1	1	7.15	3	1	1	0	0	0	0	1	0	0	0	5.66	0	0	5.66	0	5.66	0	5.66	0	5.66
27	0	0	68	1	1	0	7.825	11	3	1	0	0	0	1	0	1	1	0	3.96	0	0	3.96	0	3.96	0	3.96	1	0.62
28	0	0	64	0	0	0	6.825	7	2	1	0	0	1	0	0	1	1	0	0.42	0	0	0.42	0	0.42	0	0.42	0	0.42
29	0	0	68	1	1	0	8.05	10	3	1	0	0	1	0	1	1	1	0	4.34	0	1	2.93	1	2.93	0	4.34	0	4.34
30	0	0	85	1	0	0	12.42	7	2	0	1	0	0	1	0	0	1	0	5.63	0	0	5.63	0	5.63	0	5.63	0	5.63
31	0	0	68	1	0	1	6.26	3	1	1	1	0	1	0	0	1	0	0	3.05	1	1	1.63	1	2.82	1	2.82	0	5.15
32	0	0	35	0	1	1	6.3333	3	1	1	0	0	1	0	0	0	0	0	5.64	0	0	5.64	0	5.64	0	5.64	0	5.64
33	0	0	61	0	0	0	6.1	7	2	1	0	0	0	0	0	1	1	0	1.03	0	0	1.03	0	1.03	0	1.03	1	0.57
34	0	0	67	1	1	1	9.675	7	2	0	0	0	1	1	0	1	1	1	2.69	0	0	2.69	0	2.69	0	2.69	0	2.69
35	0	0	65	1	1	0	6.68	7	2	1	0	0	1	0	0	1	1	0	1.58	0	1	0.53	0	1.58	0	1.58	1	0.99
36	0	0	57	0	1	1	8	2	1	1	0	0	0	1	0	1	1	0	1	1	1	1	1	1	1	1	0	4.9
37	0	0	87	1	0	1	7.3333	5	2	1	0	0	1	0	0	1	1	0	0.55	0	1	0.61	0	0.55	0	0.55	0	0.55
38	1	2	82	1	1	1	6.25	7	2	0	0	0	0	0	0	1	0	0	2.26	1	1	2.26	1	2.26	1	2.26	0	2.52
39	0	0	38	0	1	1	8.44	7	2	0	0	1	1	1	0	1	1	0	1.01	0	0	1.01	0	1.01	0	1.01	0	1.01
40	0	0	78	1	0	1	9.65	3	1	0	0	0	1	0	0	0	0	0	4.95	0	0	4.95	0	4.95	0	4.95	0	4.95
41	0	0	59	0	1	1	11.35	16	3	0	0	0	0	1	0	1	1	0	3.84	0	0	3.84	0	3.84	0	3.84	0	3.84
42	0	0	66	1	1	1	8.38	14	3	0	0	0	1	0	1	1	1	1	5.63	0	0	5.63	0	5.63	0	5.63	1	1.07
43	0	0	62	0	0	1	5.88	9	2	1	0	0	1	0	0	0	0	0	0.31	0	1	0.39	0	0.31	0	0.31	0	0.31
44	0	0	42	0	1	1	8.975	16	3	0	0	0	0	1	0	0	1	0	0.37	1	1	0.37	1	0.37	1	0.37	0	5.56
45	0	0	71	1	0	0	9.04	22	3	1	0	0	1	0	1	1	1	1	5.68	0	1	4.13	1	4.65	0	5.68	0	5.68
46	1	2	79	1	0	1	7.18	21	3	0	0	0	1	0	1	0	1	0	5.71	0	1	0.48	0	5.71	0	5.71	0	5.71
47	1	2	55	0	1	1	6.74	16	3	0	0	0	0	1	1	1	1	0	5.76	0	0	5.76	0	5.76	0	5.76	1	2.03
48	0	0	69	1	1	0	7.94	37	3	1	0	0	1	1	0	1	1	0	0.57	0	0	0.57	0	0.57	0	0.57	0	0.57
49	0	0	72	1	0	1	8.725	15	3	0	0	0	1	1	0	0	1	0	4.75	0	1	3.64	1	4.33	1	4.33	1	0.13
50	0	0	70	1	0	1	6.8	6	2	1	0	0	1	0	0	1	1	0	1.02	0	0	1.02	0	1.02	0	1.02	1	0.15
51	1	3	68	1	0	1	7.8833	5	2	0	0	0	1	0	0	1	1	0	0.28	0	0	0.28	0	0.28	0	0.28	0	0.28
52	0	0	67	1	1	1	7.26	24	3	0	0	0	1	0	1	1	1	0	5.65	0	1	2.02	0	5.65	0	5.65	0	5.65
53	0	0	69	1	1	1	7.02	15	3	0	1	0	1	1	0	1	1	0	4.14	0	0	4.14	0	4.14	0	4.14	1	0.86
54	0	0	71	1	1	1	8.65	10	3	0	0	0	1	1	0	1	1	0	5.63	0	0	5.63	0	5.63	0	5.63	0	5.63
55	0	0	80	1	1	1	6.8	16	3	1	0	0	1	0	0	1	1	0	0.72	0	0	0.72	0	0.72	0	0.72	0	0.72
56	0	0	70	1	0	0	8	9	2	0	0	0	0	0	0	0	0	0	5.56	0	0	5.56	0	5.56	0	5.56	1	1.36
57	0	0	75	1	1	0	8.25	15	3	0	0	0	1	1	0	0	1	0	4.55	0	0	4.55	0	4.55	0	4.55	0	4.55
58	0	0	60	0	1	0	10.2	7	2	1	0	0	1	1	0	1	1	0	0.19	0	0	0.19	0	0.19	0	0.19	0	0.19
59	0	0	54	0	0	0	5.9667	7	2	1	0	0	1	0	0	1	1	0	0.77	0	0	0.77	0	0.77	0	0.77	1	0.01
60	0	0	86	1	0	0	7	7	2	0	0	0	1	0	0	1	1	0	0.3	0	0	0.3	0	0.3	0	0.3	0	0.3
61	0	0	43	0	1	1	11.65	17	3	0	0	0	1	1	0	0	0	0	2.85	0	0	2.85	0	2.85	0	2.85	0	2.85
62	0	0	83	1	1	1	6.725	17	3	1	0	0	1	0	0	1	1	0	0.84	0	0	0.84	0	0.84	0	0.84	1	0.17
63	0	0	43	0	0	1	7.4	14	3	0	0	0	1	0	1	1	1	0	3.81	0	0	3.81	0	3.81	0	3.81	0	3.81
64	1	1	66	1	0	1	6.5	14	3	0	0	0	0	0	0	0	0	0	3.44	0	0	3.44	0	3.44	0	3.44	1	1.31
65	0	0	68	1	1	1	6.48	19	3	1	0	0	1	0	0	1	0	0	0.13	0	0	0.13	0	0.13	0	0.13	0	0.13
66	0	0	47	0	1	1	6.7	16	3	0	0	0	1	0	1	1	1	0	3.88	0	0	3.88	0	3.88	0	3.88	0	3.88
67	0	0	60	0	1	1	9.2	15	3	1	0	0	1	0	1	0	0	1	4.47	0	1	2.17	1	2.4	0	4.47	0	4.47
68	0	0	85	1	0	0	6	12	3	0	0	0	0	0	0	0	0	1	2.97	0	1	1.34	0	2.97	0	2.97	0	2.97
69	0	0	61	0	1	1	9.3333	20	3	0	0	0	1	1	1	0	1	1	3.81	0	1	0.9	0	3.81	0	3.81	0	3.81
70	0	0	64	0	0	0	7.04	14	3	0	0	0	0	0	1	1	1	0	1.26	1	1	0.57	1	0.57	1	1.03	1	1.95
71	0	0	88	1	0	0	10	12	3	0	0	0	1	1	0	0	1	0	2.78	0	0	2.78	0	2.78	0	2.78	0	2.78
72	0	0	62	0	0	1	6.38	18	3	1	0	0	0	0	0	1	1	0	1.98	0	0	1.98	0	1.98	0	1.98	0	1.98
73	0	0	58	0	1	0	5.92	7	2	1	0	0	1	0	0	1	0	0	0.74	0	0	0.74	0	0.74	0	0.74	0	0.74
74	0	0	64	0	1	1	6.78	7	2	0	0	0	1	0	0	0	0	0	1.52	0	0	1.52	0	1.52	0	1.52	0	1.52
75	1	2	57	0	1	1	8.16	15	3	1	0	0	0	0	0	1	1	0	2.34	0	0	2.34	0	2.34	0	2.34	1	2.01
76	1	1	58	0	1	1	7.225	16	3	1	0	0	1	1	0	0	1	0	3.19	0	0	3.19	0	3.19	0	3.19	0	3.19
77	0	0	54	0	1	0	7.24	7	2	1	0	0	1	0	1	1	1	0	0.21	0	0	0.21	0	0.21	0	0.21	0	0.21
78	0	0	75	1	1	1	7.84	7	2	0	0	0	1	0	1	0	1	0	5.54	0	1	3.95	1	3.95	1	3.95	0	5.54
79	0	0	68	1	0	1	7.58	21	3	1	0	0	0	0	1	0	1	0	1.72	1	1	0.8	1	1.03	1	1.72	0	5.56
80	0	0	83	1	1	1	6.75	7	2	1	0	0	0	0	0	0	0	0	2.69	0	1	1.2	1	1.2	1	1.2	0	2.69
81	0	0	70	1	0	0	7.1	2	1	1	1	0	1	0	0	0	0	0	3.56	0	1	0.48	0	3.56	0	3.56	0	3.56
82	0	0	45	0	0	1	9.1	23	3	0	0	0	0	1	0	0	0	0	4.5	0	0	4.5	0	4.5	0	4.5	0	4.5
83	0	0	79	1	1	0	7.4333	7	2	1	0	0	1	0	0	1	1	0	0.19	0	1	0.17	0	0.19	0	0.19	0	0.19
84	0	0	59	0	0	1	6.4	5	2	1	0	0	0	0	0	1	1	0	0.76	0	0	0.76	0	0.76	0	0.76	1	0.05
85	1	2	59	0	1	1	6.325	13	3	0	0	0	0	0	1	1	1	0	1.95	1	1	1.03	1	1.03	1	1.95	0	2.99
86	0	0	55	0	1	0	8.88	17	3	0	0	0	1	1	0	0	1	0	4.92	0	0	4.92	0	4.92	0	4.92	0	4.92
87	0	0	77	1	0	1	8.86	20	3	1	0	0	0	0	1	0	1	1	5.59	0	0	5.59	0	5.59	0	5.59	0	5.59
88	1	3	65	1	1	1	7.5	7	2	0	0	0	1	1	0	0	0	0	0.74	0	0	0.74	0	0.74	0	0.74	0	0.74
89	0	0	82	1	0	0	7.72	32	3	1	0	0	0	0	1	0	0	0	5.64	0	0	5.64	0	5.64	0	5.64	1	0.05
90	1	3	45	0	0	1	7.34	3	1	0	0	0	1	0	0	1	1	0	1.9	0	0	1.9	0	1.9	0	1.9	1	1.07
91	0	0	80	1	1	0	7.5	19	3	1	0	0	0	0	1	1	1	0	0.61	0	0	0.61	0	0.61	0	0.61	0	0.61
92	0	0	69	1	0	0	7.1	7	2	0	0	0	0	0	0	0	0	0	0.76	0	0	0.76	0	0.76	0	0.76	0	0.76
93	0	0	82	1	0	0	7	7	2	0	0	0	0	0	0	0	0	0	0.19	0	0	0.19	0	0.19	0	0.19	0	0.19
94	1	2	81	1	1	0	7.16	20	3	0	0	0	1	0	1	0	0	0	4.94	0	0	4.94	0	4.94	0	4.94	0	4.94
95	0	0	55	0	0	1	5.96	2	1	0	0	0	0	0	0	0	0	0	2.21	0	0	2.21	0	2.21	0	2.21	1	1.09
96	0	0	58	0	1	1	6.02	9	2	0	0	0	0	0	1	0	1	0	5.76	0	1	0.39	0	5.76	0	5.76	1	0.16
97	0	0	54	0	0	1	6.1	12	3	0	0	0	1	0	0	0	1	1	5.65	0	1	1.71	0	5.65	0	5.65	0	5.65
98	1	2	65	1	1	0	8.3	17	3	1	1	0	0	0	0	1	0	0	2.54	0	0	2.54	0	2.54	0	2.54	0	2.54
99	0	0	71	1	1	1	4.98	27	3	0	0	0	0	1	0	0	0	1	0.64	1	1	0.64	1	0.64	1	0.64	1	1.13
100	0	0	74	1	1	0	7.9	6	2	1	0	0	0	0	1	1	1	0	3.98	0	0	3.98	0	3.98	0	3.98	0	3.98
101	0	0	73	1	1	1	6	5	2	0	0	0	1	0	1	1	1	0	5	0	0	5	0	5	0	5	0	5
102	0	0	92	1	0	0	54.2667	7	2	1	0	0	0	1	0	0	1	0	0.87	0	0	0.87	0	0.87	0	0.87	0	0.87
103	0	0	81	1	0	0	7.2	22	3	0	0	0	1	0	1	1	1	0	5.66	0	0	5.66	0	5.66	0	5.66	0	5.66
104	1	1	49	0	0	1	7.325	8	2	0	0	0	0	0	1	0	1	0	2.3	1	1	0.65	1	0.65	1	2.05	1	2.05
105	0	0	66	1	0	0	6	7	2	0	0	0	0	0	0	1	1	0	0.43	0	0	0.43	0	0.43	0	0.43	0	0.43
106	0	0	51	0	0	1	7.275	22	3	0	0	0	1	1	0	1	1	1	1.61	1	1	0.43	1	0.43	1	1.15	0	5.34
107	1	1	56	0	0	1	12.22	14	3	1	0	0	0	1	0	0	1	0	5.73	0	1	3.24	1	4.31	0	5.73	0	5.73
108	0	0	65	1	0	1	8.575	2	1	0	0	0	1	1	0	0	1	0	5.1	0	1	4.52	0	5.1	0	5.1	0	5.1
109	0	0	70	1	1	1	8.275	4	1	1	0	0	0	0	1	0	1	0	3.35	1	1	1.74	1	2.12	1	2.35	0	5.56
110	0	0	73	1	1	1	7.8667	7	2	1	0	0	1	0	1	0	0	1	1.79	1	1	0.87	1	1.1	1	1.1	0	4.08
111	0	0	78	1	1	1	8.7	25	3	0	0	0	0	1	1	0	1	1	5.55	0	0	5.55	0	5.55	0	5.55	0	5.55
112	0	0	82	1	0	1	6.8	10	3	1	0	0	1	0	1	1	1	0	2.75	0	0	2.75	0	2.75	0	2.75	1	0.6
113	0	0	83	1	0	1	8.7	10	3	1	0	0	1	0	1	0	1	0	0.07	0	0	0.07	0	0.07	0	0.07	0	0.07
114	1	1	50	0	1	1	7.3	4	1	1	0	0	1	0	1	1	1	0	0.57	0	1	0.38	1	0.59	0	0.57	0	0.57
115	0	0	62	0	1	1	6.78	5	2	0	0	0	0	0	0	0	0	0	5.53	0	1	0.15	1	4.69	1	5.38	0	5.53
116	0	0	48	0	1	1	7.825	12	3	0	1	0	1	0	1	0	1	0	1.24	1	1	0.49	1	0.75	1	0.98	0	5.64
117	0	0	79	1	1	1	6.72	16	3	1	0	0	0	1	0	0	0	1	2.89	0	0	2.89	0	2.89	0	2.89	0	2.89
118	0	0	49	0	1	1	10	7	2	0	0	0	1	1	0	1	1	0	0.79	1	1	0.79	1	0.79	1	0.79	0	5.73
119	0	0	68	1	1	0	7.575	19	3	1	0	0	1	1	0	1	1	0	0.38	0	0	0.38	0	0.38	0	0.38	0	0.38
120	1	1	85	1	0	0	7.64	22	3	1	0	0	1	0	0	1	1	0	1.42	0	0	1.42	0	1.42	0	1.42	0	1.42
121	0	0	60	0	0	0	8.8	19	3	0	0	0	1	0	1	1	1	0	0.03	0	0	0.03	0	0.03	0	0.03	0	0.03
122	0	0	94	1	0	1	7.1667	7	2	0	0	0	0	0	1	1	1	0	1.45	0	0	1.45	0	1.45	0	1.45	0	1.45
123	0	0	59	0	0	0	13.3	12	3	1	1	0	0	0	0	0	0	0	2.61	0	0	2.61	0	2.61	0	2.61	0	2.61
124	0	0	73	1	0	1	7.675	14	3	0	0	0	1	1	1	0	0	0	5.19	0	1	0.28	1	0.28	0	5.19	1	3.34
125	0	0	65	1	1	1	8.4	23	3	1	0	0	1	1	0	1	1	0	0.72	0	0	0.72	0	0.72	0	0.72	1	0.07
126	0	0	60	0	0	0	10.9	4	1	0	0	0	0	0	0	0	0	0	5.75	0	0	5.75	0	5.75	0	5.75	0	5.75
127	0	0	40	0	1	1	13.02	19	3	0	0	0	1	1	0	1	1	0	5.47	0	1	0.33	0	5.47	0	5.47	0	5.47
128	0	0	57	0	0	0	7.4	3	1	0	0	0	1	1	0	1	0	0	1.78	1	1	0.59	1	0.59	1	0.59	1	0.82
129	0	0	61	0	1	0	9.5667	14	3	0	0	0	1	1	1	1	1	1	3.4	1	1	2.14	1	2.4	1	2.79	0	5.6
130	0	0	67	1	1	1	7.9	7	2	0	0	1	1	0	0	0	0	0	0.76	0	0	0.76	0	0.76	0	0.76	0	0.76
131	0	0	54	0	1	1	10.3333	10	3	1	0	0	1	0	1	1	1	0	0.58	0	0	0.58	0	0.58	0	0.58	0	0.58
132	0	0	56	0	1	0	7.7333	18	3	1	0	0	1	0	1	0	0	0	3.6	1	1	3.6	1	3.6	1	3.6	0	4.9
133	0	0	82	1	0	1	5.48	7	2	0	0	0	1	0	0	1	1	0	0.65	0	0	0.65	0	0.65	0	0.65	0	0.65
134	0	0	68	1	0	0	5.8	33	3	0	0	0	1	1	0	1	1	0	4.69	0	1	2.86	1	3.56	0	4.69	1	3.56
135	0	0	69	1	1	1	7.2333	40	3	1	0	0	1	0	1	1	0	0	0.03	0	0	0.03	0	0.03	0	0.03	0	0.03
136	0	0	65	1	1	1	7.5	19	3	1	0	0	1	0	1	1	1	0	0.61	0	0	0.61	0	0.61	0	0.61	0	0.61
137	0	0	82	1	0	0	7.4	15	3	1	0	0	0	0	0	0	1	1	4.73	0	0	4.73	0	4.73	0	4.73	0	4.73
138	0	0	63	0	1	1	9.9333	13	3	1	0	0	0	1	0	1	1	1	3.26	1	1	1.74	1	2.57	1	3.26	0	3.22
139	0	0	71	1	1	1	6.8	4	1	0	0	0	0	1	0	1	1	0	5.91	0	0	5.91	0	5.91	0	5.91	0	5.91
140	0	0	68	1	0	0	4.925	8	2	0	0	0	1	0	0	0	0	0	3.5	0	0	3.5	0	3.5	0	3.5	0	3.5
141	0	0	70	1	0	1	7.25	22	3	0	0	0	0	0	0	0	0	0	1.28	1	1	0.51	1	1.05	1	1.05	0	5.89
142	0	0	74	1	1	0	7.6	9	2	0	1	0	1	0	0	0	1	0	5.74	0	0	5.74	0	5.74	0	5.74	0	5.74
143	0	0	54	0	1	0	7.775	9	2	1	0	0	1	0	0	0	0	1	1.22	1	1	1.22	1	1.22	1	1.22	0	5.65
144	1	1	62	0	1	0	8.075	7	2	1	0	0	1	0	1	1	1	0	0.53	0	0	0.53	0	0.53	0	0.53	0	0.53
145	0	0	80	1	1	1	7.825	8	2	1	0	0	0	1	0	1	1	0	0.42	1	1	0.42	1	0.42	1	0.42	1	0.65
146	1	3	69	1	1	1	6.7	9	2	0	0	0	1	0	1	0	0	0	0.37	0	0	0.37	0	0.37	0	0.37	0	0.37
147	0	0	52	0	1	0	6.4	7	2	1	0	0	1	1	0	1	1	0	0.78	0	0	0.78	0	0.78	0	0.78	0	0.78
148	0	0	38	0	1	1	5.7	3	1	1	0	0	1	0	0	0	1	0	0.93	1	1	0.62	1	0.62	1	0.93	0	4.99
149	0	0	64	0	1	1	7.4	7	2	1	0	0	1	0	1	1	1	0	0.45	0	0	0.45	0	0.45	0	0.45	0	0.45
150	0	0	70	1	1	0	7.92	19	3	1	0	0	1	1	0	1	1	0	0.08	0	0	0.08	0	0.08	0	0.08	0	0.08
151	0	0	90	1	0	0	6.54	12	3	1	1	0	1	0	0	0	1	0	2.91	0	1	0.46	1	0.46	0	2.91	0	2.91
152	0	0	54	0	0	1	10.76	8	2	0	0	0	1	1	1	1	1	0	2.87	0	0	2.87	0	2.87	0	2.87	0	2.87
153	0	0	87	1	1	1	7.2	21	3	1	0	0	0	1	0	0	1	0	3.7	0	0	3.7	0	3.7	0	3.7	0	3.7
154	0	0	62	0	1	0	8.26	9	2	1	0	0	1	0	1	1	1	0	0.07	0	0	0.07	0	0.07	0	0.07	0	0.07
155	0	0	63	0	1	1	6.92	9	2	1	0	0	1	0	1	1	1	0	1.3	1	1	0.15	1	0.36	1	0.84	0	5.65
156	0	0	59	0	1	1	7.84	6	2	1	0	0	1	1	1	1	1	1	5.68	0	1	5.28	1	5.28	1	5.28	0	5.68
157	0	0	59	0	1	1	8.2	16	3	0	0	0	1	0	1	0	0	0	3.34	0	0	3.34	0	3.34	0	3.34	0	3.34
158	1	1	63	0	1	1	8.28	14	3	1	0	0	1	0	1	1	1	0	0.47	0	0	0.47	0	0.47	0	0.47	0	0.47
159	0	0	75	1	1	0	7.3	19	3	1	0	0	1	0	1	1	1	0	0.12	0	0	0.12	0	0.12	0	0.12	0	0.12
160	0	0	58	0	0	1	7.38	8	2	0	0	0	1	1	1	0	1	0	4.85	1	1	0.64	1	1.84	1	4.16	1	4.16
161	1	1	44	0	1	1	9.5	2	1	1	0	0	1	0	1	0	0	0	5.25	0	0	5.25	0	5.25	0	5.25	0	5.25
162	0	0	57	0	1	0	7.02	9	2	1	0	0	1	0	1	1	0	0	2.2	1	1	0.65	1	0.88	1	1.13	1	1.36
163	1	3	47	0	1	0	8.55	7	2	1	0	0	1	1	0	1	1	0	0.78	0	0	0.78	0	0.78	0	0.78	0	0.78
164	0	0	75	1	0	1	7.125	4	1	0	0	0	1	0	0	0	0	0	0.73	1	1	0.73	1	0.73	1	0.73	1	0.04
165	0	0	62	0	0	0	14.775	9	2	1	0	0	1	1	0	1	1	0	0.03	0	0	0.03	0	0.03	0	0.03	0	0.03
166	0	0	57	0	1	0	5.625	7	2	0	0	0	0	0	0	1	1	0	0.68	0	0	0.68	0	0.68	0	0.68	0	0.68
167	0	0	72	1	1	1	6.18	23	3	0	0	0	0	1	0	1	1	0	0.7	0	0	0.7	0	0.7	0	0.7	0	0.7
168	0	0	56	0	1	1	5.12	14	3	1	0	0	1	0	0	1	1	0	5.75	0	0	5.75	0	5.75	0	5.75	0	5.75
169	0	0	78	1	1	1	6.82	15	3	1	0	0	0	0	0	1	1	1	4.74	0	0	4.74	0	4.74	0	4.74	0	4.74
170	0	0	68	1	0	1	9	14	3	0	0	0	0	0	0	0	0	0	3.91	1	1	2.01	1	2.51	1	3.45	0	5.36
171	0	0	76	1	0	0	6.7	7	2	0	0	0	0	0	0	1	1	0	0.31	0	0	0.31	0	0.31	0	0.31	0	0.31
172	0	0	78	1	1	0	8.9	7	2	0	0	0	0	1	0	0	0	0	4.78	0	0	4.78	0	4.78	0	4.78	0	4.78
173	0	0	72	1	0	1	6.1	11	3	0	0	0	1	0	0	1	0	0	3.13	0	0	3.13	0	3.13	0	3.13	1	1.81
174	0	0	61	0	1	1	10.56	3	1	1	0	0	1	0	1	1	1	0	4.22	0	0	4.22	0	4.22	0	4.22	0	4.22
175	1	1	72	1	0	0	7.7	22	3	1	0	0	1	0	1	0	1	0	0.31	0	0	0.31	0	0.31	0	0.31	0	0.31
176	1	2	73	1	1	0	6.85	9	2	0	1	0	0	1	0	1	1	0	5.5	0	1	4.03	1	4.03	1	4.03	0	5.5
177	0	0	76	1	1	1	9.7	2	1	1	1	0	0	1	0	0	0	0	3.25	0	0	3.25	0	3.25	0	3.25	0	3.25
178	0	0	77	1	1	1	11.8333	7	2	1	0	0	1	1	0	0	1	0	0.1	0	1	0.14	1	0.14	0	0.1	0	0.1
179	0	0	83	1	1	1	7.6	17	3	1	0	0	0	0	1	0	1	0	2.83	0	1	1.7	0	2.83	0	2.83	0	2.83
180	0	0	55	0	1	1	12.1	33	3	1	0	0	1	0	1	0	0	0	4.74	0	1	1.28	0	4.74	0	4.74	0	4.74
181	0	0	63	0	1	1	7.9	10	3	1	0	0	0	1	0	1	1	0	0.36	0	0	0.36	0	0.36	0	0.36	0	0.36
182	0	0	76	1	1	1	6.65	19	3	0	0	0	0	1	0	1	1	0	0.08	0	0	0.08	0	0.08	0	0.08	0	0.08
183	0	0	53	0	0	1	11.0167	15	3	0	0	0	0	1	1	1	1	0	2.34	1	1	2.34	1	2.34	1	2.34	0	4.6
184	0	0	43	0	1	1	7.48	5	2	1	0	0	1	0	1	0	1	0	5.09	0	1	3.6	1	3.6	0	5.09	1	0.38
185	0	0	72	1	1	0	6.5	16	3	1	0	0	0	0	1	0	1	0	3.5	0	1	0.63	0	3.5	0	3.5	1	0.38
186	0	0	54	0	1	1	6.35	8	2	1	0	0	1	0	1	1	1	1	3.59	1	1	1.02	1	1.02	1	3.59	0	5.3
187	0	0	84	1	0	0	8.5	7	2	1	1	0	0	1	0	1	0	0	0.01	0	0	0.01	0	0.01	0	0.01	0	0.01
188	0	0	62	0	1	0	6.6	20	3	0	0	0	0	0	0	0	1	0	3.41	0	0	3.41	0	3.41	0	3.41	0	3.41
189	0	0	55	0	1	1	7.64	3	1	1	0	0	1	0	1	0	0	1	3.82	0	0	3.82	0	3.82	0	3.82	0	3.82
190	0	0	70	1	1	0	7.4	17	3	0	0	0	1	0	1	1	1	0	3.67	1	1	0.64	1	2.52	1	2.52	0	4.79
191	0	0	83	1	1	0	6.34	24	3	0	0	0	1	0	0	0	1	0	5.03	0	0	5.03	0	5.03	0	5.03	0	5.03
192	0	0	81	1	1	0	12.7	22	3	0	0	0	0	1	1	0	1	0	5.28	0	0	5.28	0	5.28	0	5.28	0	5.28
193	1	2	40	0	0	1	9.825	8	2	0	0	1	1	1	0	0	0	0	0.89	0	0	0.89	0	0.89	0	0.89	0	0.89
194	0	0	80	1	0	1	8.725	22	3	0	0	0	1	1	1	0	1	0	4.92	0	0	4.92	0	4.92	0	4.92	0	4.92
195	0	0	63	0	1	1	8.1667	17	3	0	0	0	0	1	0	0	0	1	2.07	1	1	1.11	1	2.07	1	2.07	0	4.05
196	0	0	75	1	1	0	5.9	12	3	1	0	0	1	0	0	1	1	0	0.7	0	0	0.7	0	0.7	0	0.7	0	0.7
197	1	1	66	1	1	1	7.3667	8	2	1	1	0	1	0	0	1	0	0	2.81	0	0	2.81	0	2.81	0	2.81	1	0.13
198	0	0	77	1	0	1	6.625	5	2	1	0	0	1	0	1	0	1	0	4.38	0	0	4.38	0	4.38	0	4.38	1	0.09
199	0	0	43	0	0	1	9.05	7	2	0	0	0	0	1	0	0	1	0	0.63	0	0	0.63	0	0.63	0	0.63	1	0.55
200	0	0	65	1	0	1	10.8	7	2	0	0	1	0	1	0	0	0	0	1.22	0	0	1.22	0	1.22	0	1.22	0	1.22
201	0	0	51	0	1	0	6	7	2	1	0	0	1	0	0	1	1	0	0.56	0	0	0.56	0	0.56	0	0.56	0	0.56
202	0	0	61	0	0	1	8.02	22	3	1	0	0	1	1	1	1	0	0	1.62	0	0	1.62	0	1.62	0	1.62	0	1.62
203	1	1	65	1	0	1	7.925	15	3	1	0	0	1	0	1	0	1	0	4.65	0	0	4.65	0	4.65	0	4.65	1	0.31
204	0	0	69	1	1	0	7.45	7	2	1	0	0	1	0	1	1	1	0	0.45	0	0	0.45	0	0.45	0	0.45	0	0.45
205	0	0	51	0	1	1	7.4	12	3	1	0	0	1	0	0	1	1	0	4.04	0	0	4.04	0	4.04	0	4.04	0	4.04
206	0	0	58	0	0	0	10.4	11	3	0	0	0	0	0	0	0	0	0	4.33	0	0	4.33	0	4.33	0	4.33	0	4.33
207	0	0	62	0	1	0	6.6	16	3	1	0	0	1	0	0	0	1	0	3.17	0	0	3.17	0	3.17	0	3.17	0	3.17
208	0	0	60	0	1	0	10.02	8	2	0	0	0	0	1	0	1	0	0	4.59	0	0	4.59	0	4.59	0	4.59	0	4.59
209	0	0	71	1	0	0	12.5	15	3	1	0	0	1	0	1	0	0	0	4.57	0	0	4.57	0	4.57	0	4.57	0	4.57
210	0	0	67	1	1	0	8	10	3	1	1	0	0	0	0	0	0	0	4.4	0	0	4.4	0	4.4	0	4.4	0	4.4
211	0	0	74	1	1	0	11	2	1	1	0	0	1	0	1	0	0	0	4.41	0	0	4.41	0	4.41	0	4.41	0	4.41
212	0	0	42	0	1	0	10.1667	7	2	1	0	0	1	0	1	0	0	0	0.67	0	0	0.67	0	0.67	0	0.67	0	0.67
213	1	3	58	0	1	1	8.78	21	3	0	0	0	1	1	0	1	1	0	0.72	0	0	0.72	0	0.72	0	0.72	0	0.72
214	0	0	59	0	1	0	8.15	7	2	1	0	0	0	0	1	1	1	0	1.22	0	0	1.22	0	1.22	0	1.22	0	1.22
215	0	0	53	0	1	1	8.3667	22	3	0	0	0	1	0	1	1	1	1	3.19	0	0	3.19	0	3.19	0	3.19	0	3.19
216	0	0	39	0	1	1	14	2	1	1	0	0	1	0	1	0	0	0	4.24	0	0	4.24	0	4.24	0	4.24	0	4.24
217	0	0	60	0	0	1	10.4	16	3	1	0	0	1	1	1	1	1	0	2.5	1	1	0.99	1	0.99	1	2.5	0	3.8
218	0	0	59	0	1	0	8.2833	15	3	0	0	0	1	1	0	1	0	0	4.21	0	1	2.09	1	3.04	0	4.21	1	0.67
219	0	0	61	0	0	0	7.675	4	1	0	0	0	1	0	1	0	1	0	3.93	0	0	3.93	0	3.93	0	3.93	0	3.93
220	1	1	50	0	0	1	7.7167	12	3	0	0	0	1	0	1	1	1	0	3.66	0	0	3.66	0	3.66	0	3.66	1	0.14
221	0	0	56	0	0	0	9.44	7	2	1	0	0	1	1	0	1	1	0	1.26	0	0	1.26	0	1.26	0	1.26	1	0.03
222	0	0	73	1	1	0	5.24	7	2	0	0	0	0	0	0	0	0	0	0.6	0	0	0.6	0	0.6	0	0.6	0	0.6
223	1	1	67	1	1	1	7.26	20	3	1	1	0	0	1	0	1	1	0	3.97	0	1	3.41	0	3.97	0	3.97	1	2.87
224	0	0	71	1	0	1	6.02	3	1	1	0	0	1	0	0	0	0	0	1.03	1	1	0.18	1	0.41	1	0.41	0	3.65
225	0	0	63	0	1	1	7.22	3	1	0	0	0	1	0	0	1	1	0	2.91	0	0	2.91	0	2.91	0	2.91	0	2.91
226	1	1	72	1	1	0	6.6	7	2	1	0	0	0	1	0	1	1	0	0.52	0	0	0.52	0	0.52	0	0.52	0	0.52
227	0	0	60	0	0	0	10.2	5	2	0	0	0	1	0	1	1	1	0	3.81	0	0	3.81	0	3.81	0	3.81	1	1.31
228	0	0	64	0	0	0	6.5	27	3	0	0	0	1	0	0	0	0	0	1.58	0	0	1.58	0	1.58	0	1.58	0	1.58
229	0	0	72	1	0	0	8.775	4	1	0	0	0	1	0	1	1	0	0	3.45	0	0	3.45	0	3.45	0	3.45	0	3.45
230	0	0	56	0	1	1	8.6667	17	3	0	0	0	0	1	0	1	1	0	3.32	0	0	3.32	0	3.32	0	3.32	1	2.23
231	0	0	56	0	1	1	7.6	7	2	0	0	0	1	0	1	1	1	0	0.23	0	0	0.23	0	0.23	0	0.23	1	0.11
232	0	0	66	1	1	0	10.6	16	3	0	0	0	0	1	0	1	0	0	3.63	0	0	3.63	0	3.63	0	3.63	0	3.63
233	0	0	84	1	1	1	7.425	16	3	1	1	0	0	0	0	0	1	0	3.5	0	0	3.5	0	3.5	0	3.5	0	3.5
234	0	0	57	0	1	1	6.46	17	3	0	0	0	1	1	0	0	1	0	3.39	0	1	2.49	1	2.49	0	3.39	1	2.97
235	0	0	45	0	1	0	7.06	19	3	1	0	0	1	0	1	1	0	0	0.08	0	0	0.08	0	0.08	0	0.08	0	0.08
236	0	0	55	0	1	1	9.5	17	3	1	0	0	1	0	1	1	0	0	2.83	0	0	2.83	0	2.83	0	2.83	0	2.83
237	0	0	55	0	0	0	6.96	7	2	1	0	0	1	0	0	1	1	0	0.43	0	0	0.43	0	0.43	0	0.43	0	0.43
238	0	0	45	0	1	1	8.6333	3	1	1	0	0	1	0	1	1	0	0	0.91	0	0	0.91	0	0.91	0	0.91	0	0.91
239	0	0	80	1	1	1	5.65	3	1	0	0	0	1	0	0	1	1	0	2.97	0	0	2.97	0	2.97	0	2.97	0	2.97
240	1	1	78	1	0	0	8.1	7	2	1	0	0	1	0	1	0	1	0	1.02	0	0	1.02	0	1.02	0	1.02	1	0.21
241	0	0	67	1	1	0	6.5333	7	2	1	0	0	1	0	0	1	1	0	0.59	0	0	0.59	0	0.59	0	0.59	0	0.59
242	0	0	60	0	1	0	8.7667	7	2	0	0	0	1	1	0	0	1	0	3.04	0	0	3.04	0	3.04	0	3.04	0	3.04
243	0	0	74	1	1	1	9.675	12	3	0	0	0	0	1	0	1	1	0	2.98	0	0	2.98	0	2.98	0	2.98	0	2.98
244	0	0	69	1	1	0	7.825	2	1	0	0	0	1	1	0	0	0	0	1.72	0	0	1.72	0	1.72	0	1.72	0	1.72
245	0	0	73	1	1	0	6.5	8	2	0	0	0	1	0	0	1	1	0	2.46	0	0	2.46	0	2.46	0	2.46	0	2.46
246	0	0	68	1	1	0	7.8	12	3	1	1	0	0	0	0	0	0	0	0.59	0	0	0.59	0	0.59	0	0.59	0	0.59
247	0	0	64	0	1	0	7.5	19	3	1	0	0	1	0	1	1	1	0	0.03	0	0	0.03	0	0.03	0	0.03	0	0.03
248	1	2	65	1	1	1	8.1	17	3	0	0	0	1	0	1	0	1	0	2.83	0	0	2.83	0	2.83	0	2.83	0	2.83
249	0	0	51	0	1	1	9.3	12	3	0	0	0	1	0	0	0	1	0	2.79	0	0	2.79	0	2.79	0	2.79	0	2.79
250	0	0	46	0	1	1	6.4833	13	3	1	0	0	1	0	1	0	0	0	1.8	0	1	1.26	1	1.26	0	1.8	0	1.8
251	0	0	66	1	0	0	7.5	17	3	0	0	0	1	0	1	0	0	0	2.37	0	0	2.37	0	2.37	0	2.37	0	2.37
252	0	0	62	0	1	0	6.3	9	2	1	0	0	1	0	0	0	1	0	2.37	0	1	0.17	1	0.17	1	2.05	0	2.37
253	0	0	87	1	1	0	6.05	7	2	0	0	0	0	0	0	1	1	0	0.41	0	0	0.41	0	0.41	0	0.41	0	0.41
254	0	0	78	1	0	0	5.9	7	2	1	1	0	0	0	0	0	0	0	1.14	0	0	1.14	0	1.14	0	1.14	0	1.14
255	0	0	61	0	0	1	7.25	22	3	1	0	0	1	0	0	1	0	0	2.31	0	0	2.31	0	2.31	0	2.31	0	2.31
256	0	0	69	1	1	1	5.6	19	3	1	0	0	1	0	0	1	1	0	0.6	0	0	0.6	0	0.6	0	0.6	0	0.6
257	0	0	83	1	0	0	7.4	7	2	1	0	0	0	0	0	0	1	0	1.6	0	0	1.6	0	1.6	0	1.6	0	1.6
258	0	0	61	0	1	1	7.1286	7	2	0	0	0	0	1	0	1	1	0	0.87	0	0	0.87	0	0.87	0	0.87	0	0.87
259	1	2	50	0	1	0	7.75	7	2	1	0	0	1	1	1	1	0	0	0.8	0	0	0.8	0	0.8	0	0.8	0	0.8
260	0	0	63	0	1	1	8.4	2	1	1	0	0	1	0	1	1	1	0	2.06	0	1	0.15	0	2.06	0	2.06	1	0.15
261	0	0	48	0	1	0	9.75	7	2	1	0	0	1	0	1	1	0	0	1.51	1	1	0.5	1	0.73	1	0.97	0	1.64
262	0	0	38	0	1	1	5.8	3	1	0	0	0	1	0	0	1	1	0	0.59	0	0	0.59	0	0.59	0	0.59	0	0.59
263	1	3	72	1	0	0	9.52	18	3	0	0	1	1	1	0	0	1	0	0.91	0	0	0.91	0	0.91	0	0.91	0	0.91
264	1	2	61	0	0	0	9.1	7	2	1	0	0	1	1	0	1	0	0	1.4	0	0	1.4	0	1.4	0	1.4	0	1.4
265	1	1	59	0	1	0	7.8	18	3	1	0	0	1	0	1	1	1	0	1.91	0	1	0.55	0	1.91	0	1.91	0	1.91
266	0	0	77	1	1	1	7.8	18	3	0	0	0	0	0	1	0	1	0	1.37	0	0	1.37	0	1.37	0	1.37	0	1.37
267	0	0	57	0	1	1	6.7	5	2	1	0	0	0	0	0	1	1	0	1.62	0	0	1.62	0	1.62	0	1.62	1	0.95
268	0	0	58	0	0	1	8.5	18	3	0	0	0	1	1	0	1	1	0	1.79	0	0	1.79	0	1.79	0	1.79	0	1.79
269	0	0	57	0	1	1	6.75	13	3	1	0	0	0	1	0	1	0	0	0.82	0	0	0.82	0	0.82	0	0.82	0	0.82
270	0	0	42	0	1	1	6.66	2	1	1	0	0	0	0	0	1	1	0	0.27	0	0	0.27	0	0.27	0	0.27	1	0.17
271	0	0	48	0	0	0	6	19	3	0	0	0	0	0	0	0	1	0	0.04	0	0	0.04	0	0.04	0	0.04	0	0.04
272	0	0	72	1	0	0	5.84	7	2	1	0	0	1	1	0	1	1	0	0.46	0	0	0.46	0	0.46	0	0.46	0	0.46
273	1	1	57	0	1	0	11.25	25	3	1	1	0	1	0	1	0	1	0	0.44	1	1	0.44	1	0.44	1	0.44	0	1.49
274	0	0	63	0	1	1	6.9667	7	2	1	0	0	1	0	0	1	1	0	0.64	0	0	0.64	0	0.64	0	0.64	1	0.32
275	0	0	60	0	1	0	8.6	19	3	1	0	0	0	1	0	1	1	0	0.22	0	0	0.22	0	0.22	0	0.22	0	0.22
276	0	0	61	0	0	0	8.18	5	2	1	0	0	1	0	1	0	1	0	0.32	0	0	0.32	0	0.32	0	0.32	0	0.32
277	0	0	66	1	1	0	6.575	7	2	1	0	0	1	0	0	1	1	0	0.37	0	0	0.37	0	0.37	0	0.37	0	0.37
278	0	0	61	0	0	0	8.8625	7	2	1	0	0	1	0	1	1	1	0	0.65	0	0	0.65	0	0.65	0	0.65	1	0.25
279	0	0	78	1	0	1	6.85	2	1	0	0	0	1	0	0	0	1	0	0.85	0	0	0.85	0	0.85	0	0.85	0	0.85
280	1	3	39	0	1	1	7.62	2	1	0	1	0	1	0	0	1	0	0	1.32	0	1	1.24	1	1.24	1	1.24	1	0.09
281	1	3	60	0	1	1	6.34	19	3	0	0	0	1	0	0	1	1	0	0.84	0	0	0.84	0	0.84	0	0.84	1	0.88
282	0	0	79	1	0	0	7.08	7	2	1	0	0	1	0	0	1	1	0	0.42	0	0	0.42	0	0.42	0	0.42	1	0.14
283	1	2	76	1	1	0	6.54	23	3	1	0	0	1	0	0	1	1	0	0.65	0	0	0.65	0	0.65	0	0.65	0	0.65
284	0	0	40	0	0	1	8.8	7	2	0	0	0	0	1	0	0	0	0	0.26	0	1	0.19	0	0.26	0	0.26	0	0.26
285	0	0	85	1	1	0	6.7	7	2	1	0	0	1	0	0	1	0	0	0.97	0	0	0.97	0	0.97	0	0.97	1	0.65
286	0	0	74	1	1	1	6.32	19	3	1	0	0	1	1	0	1	0	0	0.78	0	0	0.78	0	0.78	0	0.78	0	0.78
287	0	0	71	1	1	1	6.8	22	3	1	1	0	1	0	1	1	0	0	0.48	0	0	0.48	0	0.48	0	0.48	0	0.48
288	0	0	67	1	1	1	9.06	14	3	1	1	0	0	1	0	1	1	0	0.81	0	0	0.81	0	0.81	0	0.81	0	0.81
289	0	0	45	0	1	1	7.3	12	3	1	0	0	1	1	0	0	1	0	0.76	0	0	0.76	0	0.76	0	0.76	0	0.76
290	0	0	63	0	1	0	5.9714	22	3	0	0	0	0	1	0	0	1	0	0.69	0	0	0.69	0	0.69	0	0.69	0	0.69
291	0	0	52	0	0	1	7.0333	7	2	1	0	1	1	0	1	1	1	0	0.72	0	1	0.71	1	0.71	1	0.71	0	0.72
292	0	0	60	0	1	0	7.6	7	2	1	0	0	1	1	0	1	1	0	0.65	0	0	0.65	0	0.65	0	0.65	0	0.65
293	1	2	74	1	1	0	8.0667	7	2	1	1	0	0	1	0	1	1	0	0.44	0	0	0.44	0	0.44	0	0.44	0	0.44
294	0	0	82	1	0	0	6.68	7	2	1	0	0	1	0	1	0	1	0	0.67	0	0	0.67	0	0.67	0	0.67	0	0.67
295	0	0	75	1	1	0	9.8286	23	3	1	0	0	0	1	0	0	1	0	0.44	1	1	0.44	1	0.44	1	0.44	0	0.68
296	1	3	52	0	0	1	10.9333	22	3	0	0	0	1	0	1	0	1	0	0.62	0	0	0.62	0	0.62	0	0.62	0	0.62
297	0	0	60	0	1	0	10.6667	7	2	1	0	1	1	1	1	0	0	0	0.57	0	0	0.57	0	0.57	0	0.57	0	0.57
298	0	0	84	1	1	0	8.2	2	1	1	0	0	1	0	0	1	1	0	0.04	0	0	0.04	0	0.04	0	0.04	0	0.04
299	1	1	58	0	1	0	9.9	9	2	1	0	0	1	1	0	0	1	0	0.37	0	0	0.37	0	0.37	0	0.37	0	0.37
300	0	0	56	0	1	1	5.725	7	2	0	1	1	0	0	0	0	0	0	0.17	0	0	0.17	0	0.17	0	0.17	0	0.17
301	0	0	56	0	0	1	8.275	14	3	0	0	0	1	0	1	1	1	1	5.29	0	0	5.29	0	5.29	0	5.29	0	5.29
302	0	0	50	0	1	1	10.6833	12	3	0	0	0	1	1	0	0	1	0	4.56	0	1	2.65	1	4.05	0	4.56	0	4.56
303	0	0	57	0	1	1	7.38	7	2	0	0	0	1	0	1	0	0	0	1.37	0	0	1.37	0	1.37	0	1.37	1	0.99
304	0	0	80	1	0	1	7.675	52	3	0	0	0	0	1	0	1	1	0	5.63	0	0	5.63	0	5.63	0	5.63	0	5.63
305	0	0	63	0	0	1	9.45	16	3	0	0	0	1	1	0	0	1	0	3.17	0	0	3.17	0	3.17	0	3.17	0	3.17
306	0	0	70	1	0	1	6.85	30	3	0	0	0	0	1	0	0	1	1	2.02	1	1	1.32	1	1.55	1	2.02	1	4.76
307	0	0	75	1	0	1	6.62	17	3	1	0	0	1	0	0	0	0	0	5.57	0	1	1.33	1	3.42	1	3.42	0	5.57
308	0	0	56	0	0	1	8.1	16	3	0	0	0	1	0	1	0	1	0	3.55	0	1	2.28	0	3.55	0	3.55	1	2.28
309	0	0	85	1	1	1	11.7	7	2	1	0	0	1	1	1	0	1	0	2.67	0	0	2.67	0	2.67	0	2.67	0	2.67
310	0	0	56	0	1	1	9.26	12	3	1	1	0	0	1	0	1	1	0	5.7	1	1	3.1	1	3.1	1	4.73	0	5.65
311	1	3	79	1	0	1	8.775	12	3	1	1	0	1	0	1	0	0	0	2.31	0	0	2.31	0	2.31	0	2.31	0	2.31
312	0	0	72	1	1	1	8.02	4	1	0	0	0	1	0	0	1	1	0	5.62	0	0	5.62	0	5.62	0	5.62	1	3.69
313	1	2	88	1	0	0	7.08	26	3	1	0	0	0	0	0	0	0	0	2.27	0	1	1.39	0	2.27	0	2.27	0	2.27
314	0	0	55	0	1	1	7.36	2	1	1	0	0	0	0	0	1	1	0	1.26	0	0	1.26	0	1.26	0	1.26	0	1.26
315	0	0	60	0	1	0	7.62	29	3	1	0	0	1	1	0	1	1	0	1.98	1	1	0.63	1	0.97	1	1.98	0	3.73
316	0	0	83	1	0	1	7.0667	5	2	1	0	0	1	0	0	1	1	0	0.82	0	0	0.82	0	0.82	0	0.82	0	0.82
317	0	0	72	1	1	1	10.3	6	2	1	0	0	0	0	1	0	0	0	3.69	0	0	3.69	0	3.69	0	3.69	1	2.99
318	0	0	78	1	1	1	7.66	14	3	0	0	0	1	0	1	1	1	0	5.63	0	0	5.63	0	5.63	0	5.63	1	0.15
319	0	0	61	0	1	1	6.75	9	2	0	0	0	0	0	1	0	0	0	5.65	0	0	5.65	0	5.65	0	5.65	0	5.65
320	0	0	55	0	0	0	13.5	18	3	0	0	0	0	0	0	0	0	0	2.82	0	0	2.82	0	2.82	0	2.82	0	2.82
321	1	1	74	1	0	1	7.28	18	3	1	1	0	1	0	0	0	1	0	2.46	0	0	2.46	0	2.46	0	2.46	1	0.84
322	0	0	64	0	1	1	8.95	14	3	0	0	0	1	1	1	0	0	0	5.44	0	0	5.44	0	5.44	0	5.44	0	5.44
323	0	0	61	0	1	1	8.2	11	3	1	0	0	1	0	1	0	1	0	2.25	0	0	2.25	0	2.25	0	2.25	0	2.25
324	0	0	83	1	0	0	7.32	38	3	1	0	0	1	1	0	1	1	0	1.79	0	0	1.79	0	1.79	0	1.79	0	1.79
325	0	0	69	1	1	1	8	14	3	0	0	0	0	1	0	1	1	1	5.51	0	1	0.84	0	5.51	0	5.51	1	0.84
326	0	0	67	1	1	0	6.3	5	2	0	0	0	1	0	0	1	1	0	0.07	0	0	0.07	0	0.07	0	0.07	0	0.07
327	0	0	73	1	1	1	10.3	31	3	0	0	0	1	1	0	0	0	0	2.72	0	0	2.72	0	2.72	0	2.72	0	2.72
328	0	0	62	0	1	1	7.02	5	2	0	0	0	1	0	0	1	0	0	3.82	0	1	0.4	1	2.7	0	3.82	1	0.4
329	0	0	62	0	0	0	7.95	28	3	1	1	0	1	0	1	0	1	0	5.56	0	1	3.32	0	5.56	0	5.56	0	5.56
330	0	0	58	0	1	1	7.76	14	3	1	0	0	1	0	1	0	1	0	5.51	0	1	1.08	0	5.51	0	5.51	1	0.85
331	0	0	56	0	0	1	6.34	2	1	0	0	0	1	0	0	1	1	0	4.33	1	1	0.6	1	2.93	1	4.33	0	5.14
332	0	0	54	0	1	1	7.18	15	3	1	0	0	1	0	1	0	1	0	3.66	1	1	1.32	1	1.55	1	1.55	0	5.13
333	0	0	51	0	1	1	7.05	8	2	1	1	0	1	1	1	0	1	0	4.18	0	1	0.74	1	2.91	1	2.91	1	2.91
334	0	0	82	1	0	0	6.26	16	3	1	0	0	1	0	0	1	0	0	5.54	0	1	3.66	0	5.54	0	5.54	1	0.15
335	0	0	76	1	0	1	8.6667	26	3	0	0	0	0	1	0	0	1	0	3.81	1	1	1.93	1	2.62	1	2.62	0	3.97
336	0	0	50	0	0	0	9.925	15	3	0	0	0	0	1	1	0	0	0	1.57	1	1	0.19	1	0.19	1	0.19	0	4.79
337	1	1	65	1	0	1	7.92	14	3	1	0	0	1	1	1	1	1	0	5.66	0	0	5.66	0	5.66	0	5.66	0	5.66
338	0	0	81	1	0	0	8.175	17	3	1	1	0	1	0	1	1	1	1	2.87	0	1	2.03	1	2.03	0	2.87	0	2.87
339	0	0	75	1	1	1	7.62	16	3	1	1	0	0	0	0	0	0	0	3.98	0	0	3.98	0	3.98	0	3.98	1	0.17
340	0	0	81	1	1	0	7.94	16	3	0	0	0	0	1	0	0	0	1	3.81	0	0	3.81	0	3.81	0	3.81	1	0.44
341	0	0	82	1	0	1	9.3714	32	3	1	0	0	1	1	1	1	1	0	0.39	0	0	0.39	0	0.39	0	0.39	0	0.39
342	0	0	77	1	0	0	7.18	22	3	1	0	0	1	0	1	1	1	0	2.98	0	0	2.98	0	2.98	0	2.98	1	0.21
343	0	0	71	1	1	0	5.9	7	2	1	0	0	1	0	0	0	1	0	0.66	0	0	0.66	0	0.66	0	0.66	0	0.66
344	0	0	64	0	0	0	8.74	24	3	1	0	0	1	0	1	1	1	0	4.21	0	0	4.21	0	4.21	0	4.21	1	2.01
345	0	0	72	1	0	1	8.025	4	1	0	0	0	1	0	1	0	0	0	5.61	0	1	2.07	0	5.61	0	5.61	1	0.65
346	0	0	62	0	0	1	8.8	10	3	0	0	0	0	1	0	0	1	0	5.84	0	0	5.84	0	5.84	0	5.84	0	5.84
347	0	0	51	0	0	1	7.74	7	2	0	0	1	1	0	1	1	1	0	2.31	0	0	2.31	0	2.31	0	2.31	0	2.31
348	0	0	65	1	0	1	10.6	7	2	0	0	0	1	1	0	0	0	0	1.53	0	0	1.53	0	1.53	0	1.53	0	1.53
349	0	0	65	1	0	1	12.34	14	3	0	0	0	0	1	0	1	1	0	4.93	1	1	4.47	1	4.47	1	4.93	1	5.16
350	1	2	75	1	0	1	7.72	8	2	1	1	0	0	1	0	1	1	0	0.31	0	0	0.31	0	0.31	0	0.31	0	0.31
351	0	0	65	1	0	1	7.76	8	2	0	0	0	0	0	1	1	1	0	5.65	0	1	4.67	0	5.65	0	5.65	0	5.65
352	0	0	74	1	1	1	9.1	28	3	1	0	0	0	1	1	1	1	1	2.89	1	1	1.38	1	1.84	1	1.84	0	5.65
353	0	0	59	0	0	1	7.34	10	3	0	1	0	1	0	0	1	0	0	4.06	0	1	1.3	1	1.8	1	4.12	1	0.84
354	0	0	57	0	0	1	13	7	2	1	0	0	1	0	1	1	0	0	3.33	0	0	3.33	0	3.33	0	3.33	0	3.33
355	0	0	64	0	0	0	8.2	16	3	0	0	0	0	0	0	0	0	0	3.62	0	0	3.62	0	3.62	0	3.62	0	3.62
356	0	0	79	1	0	0	9.6667	14	3	0	0	0	1	0	1	0	0	1	5.72	0	0	5.72	0	5.72	0	5.72	1	0.3
357	0	0	80	1	0	1	7.175	9	2	1	0	0	0	0	1	0	1	0	2.43	1	1	0.57	1	1.26	1	2.43	0	5.66
358	0	0	89	1	0	0	6.3	17	3	0	0	0	1	1	0	1	1	0	0.67	1	1	0.67	1	0.67	1	0.67	0	2.87
359	0	0	80	1	1	0	7.075	19	3	1	0	0	1	0	0	0	1	0	0.09	0	1	0.07	0	0.09	0	0.09	1	0.07
360	0	0	57	0	1	0	7.3	7	2	0	0	0	1	0	0	1	1	0	0.63	0	0	0.63	0	0.63	0	0.63	0	0.63
361	0	0	72	1	0	0	9.6667	12	3	1	0	0	0	1	0	1	1	0	2.64	0	0	2.64	0	2.64	0	2.64	0	2.64
362	0	0	80	1	1	0	7.35	4	1	0	0	0	0	1	0	0	1	1	5.1	0	0	5.1	0	5.1	0	5.1	0	5.1
363	1	2	82	1	0	0	8.6	32	3	1	0	0	1	0	1	1	1	0	1.8	1	1	1.8	1	1.8	1	1.8	0	1.96
364	0	0	66	1	0	0	5.5667	19	3	1	0	0	1	0	0	1	1	0	0.13	0	0	0.13	0	0.13	0	0.13	0	0.13
365	0	0	75	1	1	0	7.8429	23	3	0	0	0	0	1	0	1	1	0	2.71	0	0	2.71	0	2.71	0	2.71	0	2.71
366	1	3	62	0	1	1	9	32	3	0	0	1	1	1	0	1	1	0	1.25	0	0	1.25	0	1.25	0	1.25	0	1.25
367	0	0	50	0	0	0	5.5	7	2	1	1	0	0	0	0	1	0	0	0.83	0	0	0.83	0	0.83	0	0.83	0	0.83
368	0	0	60	0	1	0	7.96	7	2	1	0	0	1	0	0	1	1	0	0.54	0	0	0.54	0	0.54	0	0.54	0	0.54
369	0	0	89	1	1	0	5.6	7	2	1	0	0	1	0	0	0	0	0	0.3	0	0	0.3	0	0.3	0	0.3	0	0.3
370	0	0	83	1	0	0	7.22	2	1	1	1	0	0	0	0	1	0	0	2.27	0	0	2.27	0	2.27	0	2.27	0	2.27
371	1	2	73	1	0	1	7.72	17	3	0	0	0	1	1	0	1	1	0	4.48	1	1	4.48	1	4.48	1	4.48	0	5.63
372	0	0	56	0	1	0	7.525	17	3	1	0	0	1	0	1	1	1	0	1.61	1	1	0.19	1	1.36	1	1.61	0	5.59
373	0	0	49	0	0	1	7.2	15	3	1	0	0	1	0	0	1	1	0	4.21	0	0	4.21	0	4.21	0	4.21	0	4.21
374	0	0	90	1	1	0	8.45	8	2	1	1	0	1	0	0	1	1	0	3.35	0	1	2.47	0	3.35	0	3.35	1	0.15
375	0	0	59	0	1	1	7.24	12	3	1	0	0	1	0	0	0	0	0	1.04	0	0	1.04	0	1.04	0	1.04	0	1.04
376	0	0	80	1	1	1	6.7	16	3	0	0	0	1	0	0	1	1	0	3.64	0	0	3.64	0	3.64	0	3.64	0	3.64
377	0	0	51	0	0	0	8.7	9	2	1	1	0	1	0	0	1	0	0	0.15	0	0	0.15	0	0.15	0	0.15	0	0.15
378	0	0	59	0	1	1	9.82	7	2	0	0	0	0	1	0	0	1	0	4.21	0	1	0.42	0	4.21	0	4.21	0	4.21
379	0	0	44	0	1	1	7.3	5	2	1	0	0	1	0	1	1	1	0	0.5	0	0	0.5	0	0.5	0	0.5	0	0.5
380	0	0	78	1	0	0	7.175	11	3	1	0	0	0	0	1	0	1	0	5.74	0	0	5.74	0	5.74	0	5.74	1	0.17
381	0	0	63	0	1	1	8.375	28	3	1	0	0	1	0	1	1	1	0	0.5	0	0	0.5	0	0.5	0	0.5	0	0.5
382	0	0	56	0	1	0	5.6	6	2	1	0	0	0	0	0	1	1	0	3.09	0	0	3.09	0	3.09	0	3.09	0	3.09
383	1	1	73	1	0	0	9	7	2	0	0	0	1	1	1	1	1	0	1.18	0	0	1.18	0	1.18	0	1.18	0	1.18
384	0	0	88	1	0	1	5.8333	12	3	1	0	0	1	0	1	1	1	0	0.38	0	0	0.38	0	0.38	0	0.38	0	0.38
385	0	0	56	0	0	1	6.7	4	1	1	0	0	1	0	1	1	1	0	3.38	1	1	0.65	1	3.38	1	3.38	0	4.62
386	0	0	73	1	0	0	6.52	17	3	1	0	0	1	0	0	1	1	0	4.02	0	0	4.02	0	4.02	0	4.02	0	4.02
387	0	0	64	0	0	1	9.075	17	3	0	0	0	0	1	0	1	1	0	2.21	1	1	0.16	1	0.39	1	0.39	0	2.33
388	0	0	90	1	0	0	5.95	3	1	1	0	0	0	0	0	0	0	0	0.48	0	0	0.48	0	0.48	0	0.48	0	0.48
389	0	0	72	1	0	1	8.25	32	3	0	0	0	0	1	0	1	1	1	5.76	0	1	1.1	1	2.47	1	3.85	1	0.19
390	0	0	77	1	1	1	7.525	2	1	1	0	0	1	0	1	0	0	0	5.03	0	1	3.56	0	5.03	0	5.03	0	5.03
391	0	0	82	1	0	1	9.98	22	3	0	1	0	0	1	0	1	0	0	4.7	1	1	0.64	1	0.64	1	4.7	1	0.16
392	0	0	55	0	1	1	7.6	13	3	0	0	0	0	1	1	0	1	0	5.57	0	1	0.02	1	0.71	1	0.94	0	5.57
393	0	0	64	0	0	1	8.525	10	3	1	0	0	1	0	1	0	0	0	4.12	0	0	4.12	0	4.12	0	4.12	1	0.17
394	0	0	54	0	0	0	6.88	12	3	1	0	0	1	0	1	1	1	0	2.14	0	1	1.56	1	1.56	0	2.14	0	2.14
395	0	0	54	0	1	1	8.8	2	1	1	1	0	1	0	0	1	0	0	4.69	0	0	4.69	0	4.69	0	4.69	0	4.69
396	0	0	83	1	0	0	6.4	8	2	1	0	0	1	0	0	0	0	0	1.27	1	1	1.27	1	1.27	1	1.27	0	1.39
397	0	0	77	1	1	1	7.475	22	3	1	0	0	1	1	0	1	1	0	2.28	0	0	2.28	0	2.28	0	2.28	0	2.28
398	0	0	78	1	1	1	6.85	2	1	0	0	0	1	0	1	0	0	0	3.88	0	0	3.88	0	3.88	0	3.88	0	3.88
399	0	0	51	0	1	1	6.96	4	1	1	0	0	1	0	0	1	1	0	4.61	0	1	3.03	1	3.71	1	4.19	0	4.61
400	0	0	69	1	0	1	6.8	9	2	0	0	0	0	0	1	1	1	0	3.67	1	1	3.67	1	3.67	1	3.67	0	5.61
401	0	0	54	0	1	1	8.15	24	3	0	0	0	0	1	0	0	1	0	3.49	0	0	3.49	0	3.49	0	3.49	0	3.49
402	0	0	71	1	0	1	6.525	4	1	0	0	0	1	0	0	0	1	0	0.47	0	0	0.47	0	0.47	0	0.47	0	0.47
403	1	3	65	1	1	0	11.06	5	2	1	0	0	1	1	0	0	1	0	0.48	0	0	0.48	0	0.48	0	0.48	0	0.48
404	1	2	46	0	1	0	12.04	32	3	0	0	0	1	1	1	0	0	0	1.53	0	0	1.53	0	1.53	0	1.53	1	0.3
405	0	0	60	0	1	1	10.4	14	3	0	0	0	1	1	1	0	1	0	1.48	1	1	0.54	1	0.77	1	1.02	0	5.55
406	0	0	76	1	1	1	9.92	14	3	0	0	0	0	1	1	1	0	0	5.63	0	0	5.63	0	5.63	0	5.63	1	0.31
407	0	0	72	1	0	1	6.675	27	3	1	0	0	1	0	0	0	1	1	5.72	0	0	5.72	0	5.72	0	5.72	0	5.72
408	1	3	86	1	0	0	8.575	7	2	1	0	0	1	0	1	0	1	0	0.53	0	0	0.53	0	0.53	0	0.53	0	0.53
409	0	0	63	0	0	1	9.92	15	3	0	0	0	0	1	0	0	1	0	4.26	0	1	1.88	0	4.26	0	4.26	0	4.26
410	0	0	52	0	1	1	9.775	25	3	1	0	0	1	0	1	0	0	0	1.05	0	0	1.05	0	1.05	0	1.05	1	0.27
411	0	0	59	0	1	0	7.4	9	2	1	0	0	1	0	1	0	1	0	0.36	0	0	0.36	0	0.36	0	0.36	0	0.36
412	0	0	45	0	0	1	9	10	3	0	0	0	1	1	1	1	1	0	0.38	1	1	0.38	1	0.38	1	0.38	0	3.25
413	1	3	66	1	0	0	7.3	12	3	1	0	0	1	0	0	0	1	0	1.32	0	0	1.32	0	1.32	0	1.32	0	1.32
414	0	0	46	0	0	1	7	26	3	1	0	0	1	0	1	1	1	1	4.78	0	1	0.56	1	4.33	1	4.33	1	1.26
415	0	0	64	0	0	0	9.14	24	3	0	0	0	1	1	0	0	0	1	4.02	0	1	0.41	1	0.41	0	4.02	1	2.02
416	0	0	58	0	0	0	7.6	29	3	1	0	0	1	0	1	1	0	1	5.73	0	0	5.73	0	5.73	0	5.73	1	1.42
417	0	0	64	0	0	1	9.74	22	3	1	0	0	1	0	1	1	1	0	2.19	0	1	2.24	0	2.19	0	2.19	0	2.19
418	0	0	58	0	1	1	7.9	20	3	0	0	0	0	0	1	0	1	0	1	1	1	0.48	1	0.48	1	0.48	0	5.13
419	0	0	71	1	0	0	10.5571	23	3	1	0	0	1	1	0	1	1	0	5.45	0	1	0.97	1	0.97	0	5.45	0	5.45
420	0	0	74	1	0	1	7.1	17	3	1	0	0	0	0	1	0	0	1	4.97	0	0	4.97	0	4.97	0	4.97	0	4.97
421	0	0	67	1	0	1	8.7667	17	3	1	0	0	1	0	1	1	1	1	3.15	0	0	3.15	0	3.15	0	3.15	0	3.15
422	1	2	69	1	1	0	6.925	14	3	0	0	0	1	0	1	0	1	0	5.05	0	0	5.05	0	5.05	0	5.05	1	1.59
423	0	0	69	1	1	0	9.7	16	3	1	0	0	1	1	1	0	1	0	1.29	1	1	1.29	1	1.29	1	1.29	0	4.44
424	1	1	82	1	1	0	10.06	30	3	1	0	0	1	1	1	0	0	0	5.6	0	1	3.16	0	5.6	0	5.6	0	5.6
425	0	0	81	1	1	0	7.975	2	1	1	0	0	1	0	1	1	0	1	0.36	1	1	0.36	1	0.36	1	0.36	0	3.19
426	0	0	48	0	0	0	7.3667	2	1	1	0	0	1	0	0	1	1	0	0.89	1	1	0.66	1	0.66	1	0.89	0	1.09
427	0	0	63	0	0	1	7.3	22	3	0	0	0	1	0	1	1	0	0	3.92	1	1	1.07	1	2.01	1	2.95	0	5.63
428	0	0	73	1	0	0	11.94	17	3	0	0	0	1	1	1	1	0	0	2.52	0	0	2.52	0	2.52	0	2.52	0	2.52
429	0	0	62	0	0	1	6.9	7	2	1	0	0	1	0	0	1	1	0	0.61	0	0	0.61	0	0.61	0	0.61	0	0.61
430	0	0	63	0	0	1	7.3	3	1	0	0	0	1	0	0	0	1	0	3.61	0	0	3.61	0	3.61	0	3.61	0	3.61
431	0	0	63	0	0	0	6.68	18	3	1	0	0	1	0	0	0	0	0	0.82	0	0	0.82	0	0.82	0	0.82	0	0.82
432	0	0	62	0	1	1	7.1	12	3	1	0	0	0	1	0	0	0	1	5.59	0	0	5.59	0	5.59	0	5.59	0	5.59
433	0	0	54	0	0	0	6.3	15	3	0	0	0	1	0	1	1	1	0	4.52	0	0	4.52	0	4.52	0	4.52	0	4.52
434	0	0	86	1	0	0	6.2	2	1	0	0	0	1	0	0	1	1	0	1.08	0	0	1.08	0	1.08	0	1.08	0	1.08
435	0	0	74	1	0	0	11.3	15	3	0	0	0	1	1	0	0	0	0	4.73	0	1	3.21	0	4.73	0	4.73	1	0.07
436	0	0	77	1	0	1	8.26	11	3	1	0	0	0	1	1	1	1	0	3.47	0	0	3.47	0	3.47	0	3.47	1	0.92
437	0	0	76	1	0	0	6.5667	19	3	0	0	0	1	0	0	1	1	0	0.27	0	0	0.27	0	0.27	0	0.27	0	0.27
438	0	0	74	1	1	1	7.48	16	3	0	0	0	1	1	1	0	1	0	5.65	0	1	1.13	0	5.65	0	5.65	1	2.29
439	0	0	63	0	1	0	5.05	5	2	0	0	0	1	0	0	1	1	0	1.42	1	1	0.63	1	0.63	1	0.63	0	4.59
440	0	0	66	1	0	1	10.6	2	1	0	1	0	0	1	0	1	0	0	4.09	0	0	4.09	0	4.09	0	4.09	0	4.09
441	0	0	91	1	1	0	6.1	12	3	1	0	0	0	0	0	0	1	0	2.97	0	0	2.97	0	2.97	0	2.97	0	2.97
442	0	0	68	1	0	1	9.38	8	2	0	0	0	1	1	1	1	1	0	5.68	0	1	4.55	0	5.68	0	5.68	1	0.56
443	0	0	79	1	1	1	8.8	14	3	1	0	0	0	0	1	0	1	0	5.53	0	1	2.08	1	3.72	1	4.43	0	5.53
444	0	0	78	1	1	1	7.24	8	2	1	0	0	1	0	0	1	0	0	5.65	0	0	5.65	0	5.65	0	5.65	0	5.65
445	0	0	66	1	1	1	6.16	7	2	0	0	0	0	0	0	1	1	0	0.58	0	0	0.58	0	0.58	0	0.58	0	0.58
446	0	0	54	0	0	1	11.52	15	3	1	0	0	1	1	0	1	0	0	3.08	1	1	1.11	1	1.79	1	3.08	0	4.48
447	1	1	73	1	0	0	32.48	27	3	1	0	0	1	0	1	1	1	0	1.91	1	1	1.05	1	1.05	1	1.91	0	5.77
448	0	0	63	0	1	0	7.48	7	2	0	0	0	0	1	0	1	0	0	0.22	0	0	0.22	0	0.22	0	0.22	0	0.22
449	1	2	67	1	1	0	6.48	14	3	0	1	0	0	1	0	1	0	0	4.13	1	1	3.2	1	3.2	1	3.91	0	5.02
450	0	0	64	0	1	0	7.08	7	2	1	0	0	1	1	1	0	1	0	0.24	0	0	0.24	0	0.24	0	0.24	0	0.24
451	0	0	60	0	0	1	9.46	17	3	0	0	0	0	1	0	0	1	0	5.59	0	0	5.59	0	5.59	0	5.59	0	5.59
452	0	0	63	0	0	1	10.08	12	3	0	0	0	1	1	1	1	1	0	4.42	0	1	3.62	1	3.85	0	4.42	0	4.42
453	1	2	74	1	1	1	6.44	22	3	1	0	0	0	0	0	1	0	0	2.52	0	0	2.52	0	2.52	0	2.52	0	2.52
454	0	0	50	0	1	1	5.7667	16	3	1	0	0	1	0	0	1	1	0	1.34	0	0	1.34	0	1.34	0	1.34	0	1.34
455	0	0	71	1	0	1	6.34	26	3	0	0	0	1	1	0	0	0	0	0.46	1	1	0.23	1	0.23	1	0.46	1	0.46
456	0	0	76	1	0	1	7.08	13	3	1	0	0	1	0	0	1	0	0	1.12	0	0	1.12	0	1.12	0	1.12	0	1.12
457	0	0	58	0	1	0	7	14	3	0	0	0	0	0	1	1	0	0	5.7	0	0	5.7	0	5.7	0	5.7	1	1.55
458	0	0	79	1	1	1	7.25	17	3	1	1	0	0	0	0	1	1	0	2.61	0	1	2.58	0	2.61	0	2.61	0	2.61
459	0	0	76	1	1	0	5.74	7	2	0	0	0	1	0	0	0	1	0	0.32	0	0	0.32	0	0.32	0	0.32	1	0.15
460	0	0	61	0	0	0	8.22	25	3	1	0	0	1	0	1	0	0	0	5.47	0	1	4.02	0	5.47	0	5.47	0	5.47
461	1	2	61	0	1	1	7.075	18	3	0	0	0	0	0	1	1	0	0	5.71	0	1	1.13	0	5.71	0	5.71	1	0.65
462	0	0	63	0	1	1	7.6143	16	3	1	0	0	0	1	1	0	1	1	5.53	0	1	1.32	1	4.69	1	4.69	1	2.01
463	0	0	81	1	1	0	8.05	10	3	0	0	0	1	0	1	0	0	1	5.49	0	0	5.49	0	5.49	0	5.49	0	5.49
464	0	0	84	1	0	0	5.9	7	2	1	0	0	0	0	0	0	1	0	2.92	0	0	2.92	0	2.92	0	2.92	0	2.92
465	0	0	71	1	1	1	8.4	37	3	0	0	0	1	1	1	0	0	0	5.59	0	1	5.6	0	5.59	0	5.59	0	5.59
466	1	3	60	0	0	1	6.82	23	3	1	0	0	1	0	1	1	0	0	2.63	0	0	2.63	0	2.63	0	2.63	0	2.63
467	0	0	62	0	1	1	7.5	16	3	0	0	0	1	0	1	1	0	0	3.84	0	0	3.84	0	3.84	0	3.84	1	1.59
468	1	3	52	0	1	0	4.875	3	1	0	0	0	1	0	0	1	1	0	0.51	0	0	0.51	0	0.51	0	0.51	0	0.51
469	1	1	53	0	0	1	8.6	22	3	0	0	0	1	0	1	1	0	1	4.25	0	0	4.25	0	4.25	0	4.25	0	4.25
470	0	0	62	0	1	1	9.1	21	3	0	0	0	1	1	0	0	1	0	2.82	0	0	2.82	0	2.82	0	2.82	0	2.82
471	0	0	66	1	1	0	6.025	7	2	1	0	0	1	0	0	1	1	0	0.36	0	0	0.36	0	0.36	0	0.36	0	0.36
472	1	3	77	1	0	1	5.74	16	3	1	0	0	1	0	0	0	1	0	2.52	0	0	2.52	0	2.52	0	2.52	1	0.84
473	0	0	71	1	0	1	10.12	2	1	0	0	0	1	1	1	1	1	0	5.56	0	0	5.56	0	5.56	0	5.56	1	0.87
474	0	0	55	0	1	0	7.58	15	3	0	0	0	0	1	0	0	1	0	4.44	0	1	3.61	0	4.44	0	4.44	1	0.45
475	0	0	58	0	1	1	9.68	27	3	0	0	0	0	1	0	1	1	1	5.65	0	0	5.65	0	5.65	0	5.65	1	3.98
476	1	1	72	1	1	1	7.28	7	2	1	0	0	1	0	0	1	1	1	5.65	0	1	1.2	0	5.65	0	5.65	1	1.2
477	0	0	80	1	0	1	7.025	9	2	0	0	0	1	0	1	0	1	1	5.19	0	1	1.43	0	5.19	0	5.19	0	5.19
478	0	0	65	1	1	1	7.9167	15	3	1	0	0	1	0	1	0	0	0	4.06	0	0	4.06	0	4.06	0	4.06	1	0.38
479	1	3	61	0	1	1	9.5	22	3	1	1	0	1	0	1	0	0	0	0.21	0	0	0.21	0	0.21	0	0.21	0	0.21
480	1	2	81	1	0	1	9.5	9	2	1	1	0	1	1	1	0	1	1	1.67	1	1	1.67	1	1.67	1	1.67	0	5.56
481	0	0	90	1	1	1	12.2	17	3	1	0	0	0	1	1	0	1	0	3.61	0	0	3.61	0	3.61	0	3.61	0	3.61
482	0	0	71	1	0	0	7	17	3	1	0	0	0	0	0	0	1	0	2.89	0	1	1.93	1	1.93	1	2.16	0	2.89
483	0	0	67	1	0	0	9	12	3	1	0	0	1	0	1	1	1	0	1.99	0	0	1.99	0	1.99	0	1.99	0	1.99
484	0	0	54	0	1	1	6.56	7	2	0	0	0	0	0	0	1	1	0	0.7	0	0	0.7	0	0.7	0	0.7	0	0.7
485	0	0	62	0	0	1	9	22	3	0	0	0	1	1	0	1	0	0	4.42	0	0	4.42	0	4.42	0	4.42	0	4.42
486	0	0	68	1	1	1	10.2	7	2	1	0	0	0	1	0	0	0	0	1.29	0	0	1.29	0	1.29	0	1.29	0	1.29
487	0	0	56	0	1	1	10.1	7	2	0	1	0	1	1	0	1	0	0	0.2	0	0	0.2	0	0.2	0	0.2	0	0.2
488	0	0	74	1	1	0	7.775	8	2	0	0	0	1	0	1	1	1	0	5.52	0	0	5.52	0	5.52	0	5.52	0	5.52
489	0	0	79	1	0	1	7.94	22	3	1	0	0	1	0	1	0	1	0	2.3	1	1	1.32	1	1.82	1	1.82	0	5.62
490	0	0	47	0	1	0	6.15	9	2	1	0	0	1	1	0	0	0	0	0.86	0	0	0.86	0	0.86	0	0.86	0	0.86
491	0	0	72	1	0	0	6.72	4	1	1	0	0	1	0	1	0	1	0	1.27	0	0	1.27	0	1.27	0	1.27	0	1.27
492	0	0	77	1	0	1	10.75	12	3	0	0	0	0	1	0	0	1	0	5.71	0	0	5.71	0	5.71	0	5.71	0	5.71
493	0	0	75	1	1	1	10.225	7	2	0	0	0	0	1	0	1	1	0	1.45	0	0	1.45	0	1.45	0	1.45	0	1.45
494	0	0	94	1	0	0	5.8	19	3	0	1	0	0	0	0	0	1	0	0.02	0	0	0.02	0	0.02	0	0.02	0	0.02
495	0	0	49	0	1	0	10	7	2	0	1	0	1	0	0	0	0	0	0.5	0	0	0.5	0	0.5	0	0.5	0	0.5
496	0	0	54	0	1	0	6.48	11	3	1	1	0	0	0	1	1	1	0	3.03	0	1	1.9	0	3.03	0	3.03	1	1.9
497	1	3	59	0	1	0	7.66	7	2	1	1	0	1	1	1	0	1	0	0.73	0	1	0.61	0	0.73	0	0.73	1	0.17
498	0	0	67	1	0	0	7.78	7	2	1	0	0	1	1	1	1	1	0	0.81	0	0	0.81	0	0.81	0	0.81	1	0.2
499	0	0	70	1	0	0	8.125	41	3	0	0	0	1	0	1	0	1	0	5.31	0	0	5.31	0	5.31	0	5.31	0	5.31
500	1	3	79	1	0	1	6.78	17	3	0	0	0	1	1	0	0	1	0	2.77	0	0	2.77	0	2.77	0	2.77	0	2.77
501	0	0	78	1	1	0	8.66	25	3	1	0	0	1	1	0	1	1	0	5.66	0	1	0.65	0	5.66	0	5.66	0	5.66
502	0	0	73	1	1	1	6.74	7	2	1	0	0	1	0	1	1	1	0	1.05	0	0	1.05	0	1.05	0	1.05	0	1.05
503	0	0	75	1	0	1	6.85	16	3	0	0	0	1	0	0	1	1	1	3.35	0	0	3.35	0	3.35	0	3.35	0	3.35
504	0	0	33	0	1	1	8.6	15	3	0	0	0	1	0	1	0	0	0	2.26	1	1	0.07	1	1.53	1	2.26	1	3.68
505	0	0	80	1	1	0	6.525	3	1	1	0	0	1	0	1	0	0	1	5.55	0	0	5.55	0	5.55	0	5.55	0	5.55
506	0	0	76	1	0	1	10	16	3	1	0	0	1	0	1	1	1	0	2.23	1	1	1.07	1	1.65	1	1.65	0	5.73
507	0	0	47	0	1	1	9.08	4	1	1	0	0	1	0	1	0	1	1	4.84	0	0	4.84	0	4.84	0	4.84	0	4.84
508	0	0	74	1	0	1	9.46	6	2	1	0	0	1	1	1	0	1	0	5.53	0	1	3.7	1	4.88	0	5.53	1	3.7
509	0	0	48	0	1	0	6.2	2	1	1	0	0	1	1	0	0	0	0	4.06	0	0	4.06	0	4.06	0	4.06	1	0.45
510	0	0	74	1	1	1	7.04	9	2	1	0	0	1	0	0	0	1	0	0.17	0	0	0.17	0	0.17	0	0.17	0	0.17
511	0	0	69	1	0	1	8.7	24	3	1	0	0	1	1	0	1	0	0	0.55	0	0	0.55	0	0.55	0	0.55	0	0.55
512	0	0	77	1	0	1	8.3667	14	3	0	0	0	1	1	1	0	1	0	4.01	1	1	2.25	1	2.48	1	3.78	0	5.72
513	0	0	59	0	1	1	7.725	15	3	1	0	0	1	0	0	1	0	0	4.42	0	0	4.42	0	4.42	0	4.42	0	4.42
514	0	0	71	1	0	0	9.2	17	3	1	0	0	1	1	1	1	1	0	2.71	0	0	2.71	0	2.71	0	2.71	0	2.71
515	0	0	34	0	1	1	6.74	10	3	1	0	0	1	0	0	0	0	0	4.49	0	0	4.49	0	4.49	0	4.49	0	4.49
516	1	2	63	0	0	1	7.2	22	3	0	0	0	1	0	1	0	1	0	5.59	0	1	4.64	0	5.59	0	5.59	1	0.27
517	0	0	55	0	1	1	7.76	3	1	0	0	0	0	1	0	0	1	0	5.08	0	0	5.08	0	5.08	0	5.08	1	1.82
518	0	0	70	1	0	1	10.08	15	3	0	0	0	0	1	0	0	0	1	5.58	0	1	1.31	1	2.23	1	2.23	0	5.58
519	0	0	59	0	1	1	8.55	2	1	0	0	0	1	0	1	1	0	0	4.62	0	0	4.62	0	4.62	0	4.62	0	4.62
520	0	0	79	1	0	0	5.7	7	2	0	0	0	0	1	0	1	1	0	0.24	0	0	0.24	0	0.24	0	0.24	0	0.24
521	0	0	79	1	1	1	8.36	8	2	1	0	0	1	1	0	1	0	1	4.02	0	1	0.46	1	0.46	1	0.46	0	4.02
522	0	0	56	0	1	0	7.4333	4	1	1	0	1	1	0	1	1	1	0	0.49	0	0	0.49	0	0.49	0	0.49	0	0.49
523	0	0	64	0	1	0	6.24	7	2	0	0	0	1	1	0	0	0	0	0.99	0	0	0.99	0	0.99	0	0.99	0	0.99
524	1	2	62	0	0	1	8.6	17	3	0	0	0	1	0	0	0	1	0	0.68	0	0	0.68	0	0.68	0	0.68	0	0.68
525	0	0	63	0	1	1	8.02	15	3	1	1	0	0	0	0	1	1	1	3.88	0	1	2.35	0	3.88	0	3.88	1	0.4
526	0	0	80	1	0	1	7.48	22	3	1	0	0	1	0	1	1	1	0	2.95	0	0	2.95	0	2.95	0	2.95	0	2.95
527	0	0	72	1	0	1	7.44	12	3	0	0	0	1	0	1	0	0	1	5.74	0	0	5.74	0	5.74	0	5.74	1	0.38
528	0	0	59	0	1	1	9.575	7	2	0	0	0	1	0	1	0	1	0	5.05	0	0	5.05	0	5.05	0	5.05	0	5.05
529	0	0	73	1	1	1	8.26	5	2	1	0	0	1	1	1	0	1	0	3.34	0	0	3.34	0	3.34	0	3.34	0	3.34
530	0	0	61	0	1	1	7.06	4	1	1	0	0	1	0	1	1	1	0	3.22	0	0	3.22	0	3.22	0	3.22	0	3.22
531	0	0	50	0	1	1	8.65	8	2	1	0	0	0	0	0	1	1	0	0.47	0	0	0.47	0	0.47	0	0.47	0	0.47
532	0	0	74	1	1	1	7.3	17	3	0	0	0	1	1	1	0	1	0	0.34	1	1	0.09	1	0.34	1	0.34	0	5.76
533	1	2	45	0	1	0	7.25	19	3	0	0	0	1	0	1	1	1	0	0.04	0	0	0.04	0	0.04	0	0.04	0	0.04
534	0	0	50	0	1	0	7.52	12	3	0	0	0	1	0	1	0	1	0	4.73	0	1	0.44	0	4.73	0	4.73	0	4.73
535	0	0	84	1	1	0	8.1	32	3	1	1	0	0	1	0	0	1	0	3.18	0	1	1.66	0	3.18	0	3.18	1	0.68
536	0	0	73	1	1	1	8.36	17	3	1	0	0	1	1	1	0	1	0	4.89	0	0	4.89	0	4.89	0	4.89	0	4.89
537	0	0	71	1	1	1	8.2	18	3	1	0	0	0	0	1	1	1	0	5.57	0	0	5.57	0	5.57	0	5.57	0	5.57
538	0	0	76	1	0	0	9.2667	16	3	0	0	0	1	0	1	1	1	0	5.54	0	0	5.54	0	5.54	0	5.54	1	0.25
539	1	3	61	0	0	0	6.18	7	2	1	0	0	1	0	0	1	1	0	0.79	0	0	0.79	0	0.79	0	0.79	0	0.79
540	0	0	75	1	0	0	7.54	22	3	1	0	0	1	0	1	0	1	0	5.66	0	0	5.66	0	5.66	0	5.66	0	5.66
541	1	3	65	1	1	1	10.05	17	3	0	0	0	1	1	0	0	0	0	0.87	0	0	0.87	0	0.87	0	0.87	0	0.87
542	0	0	51	0	1	1	6.5	14	3	1	0	0	1	0	1	0	1	0	4.01	1	1	0.63	1	1.63	1	2.4	0	5.28
543	0	0	34	0	1	1	11.54	7	2	0	0	1	0	1	0	1	0	0	1.18	0	0	1.18	0	1.18	0	1.18	0	1.18
544	1	2	79	1	1	1	8.3	22	3	1	0	0	0	0	1	1	1	0	2.85	0	0	2.85	0	2.85	0	2.85	0	2.85
545	0	0	85	1	1	0	12.075	7	2	1	1	0	0	1	0	0	1	0	0.61	0	0	0.61	0	0.61	0	0.61	0	0.61
546	0	0	85	1	1	1	9.72	6	2	1	1	1	1	1	0	1	1	0	1.47	0	0	1.47	0	1.47	0	1.47	0	1.47
547	0	0	67	1	1	1	5.8	8	2	0	0	1	0	0	0	1	0	0	1.05	0	0	1.05	0	1.05	0	1.05	0	1.05
548	0	0	62	0	1	1	6.76	22	3	0	0	0	1	0	1	0	1	1	5.56	0	0	5.56	0	5.56	0	5.56	1	3.16
549	0	0	55	0	0	1	8.25	14	3	0	0	0	1	1	0	1	1	1	5.59	0	1	1.11	0	5.59	0	5.59	0	5.59
550	0	0	82	1	0	1	7.5	9	2	0	0	0	1	0	1	1	1	0	5.27	0	0	5.27	0	5.27	0	5.27	0	5.27
551	0	0	67	1	0	0	6.28	19	3	1	0	0	0	1	0	1	1	0	0.62	0	0	0.62	0	0.62	0	0.62	0	0.62
552	0	0	50	0	1	1	9.14	11	3	0	0	0	0	1	0	0	1	0	4.47	1	1	2.11	1	3.09	1	3.78	0	4.69
553	0	0	76	1	1	1	7.925	10	3	1	0	0	0	0	1	1	0	0	4.23	1	1	2.22	1	2.22	1	3.31	0	5.68
554	0	0	56	0	0	1	7.1	6	2	0	0	0	1	0	1	0	1	0	5.61	0	1	1.57	1	4.16	1	4.87	0	5.61
555	1	3	46	0	1	1	10.22	15	3	1	0	0	1	0	1	0	1	0	3.7	1	1	1.53	1	2.63	1	2.63	0	4.21
556	0	0	47	0	0	1	6.4333	2	1	1	0	0	1	0	0	1	0	0	0.85	0	1	0.92	0	0.85	0	0.85	0	0.85
557	0	0	72	1	0	1	10.06	14	3	1	0	0	1	1	1	1	1	0	5.89	0	1	2.4	1	2.4	0	5.89	0	5.89
558	0	0	69	1	0	0	8.55	32	3	1	0	0	1	1	1	0	1	0	2.29	0	0	2.29	0	2.29	0	2.29	0	2.29
559	0	0	66	1	1	1	6.9	3	1	0	0	0	1	0	0	1	1	0	4.94	0	1	4.21	0	4.94	0	4.94	1	0.22
560	1	2	62	0	1	0	7.525	19	3	0	0	0	1	0	1	0	1	0	0.01	0	0	0.01	0	0.01	0	0.01	1	0.05
561	0	0	71	1	1	0	10.86	14	3	1	1	0	0	1	1	1	0	1	5.54	0	0	5.54	0	5.54	0	5.54	0	5.54
562	0	0	41	0	1	1	7.4	16	3	1	0	0	1	1	0	1	1	0	1.94	1	1	0.81	1	1.94	1	1.94	0	3.32
563	0	0	70	1	1	0	5.7333	12	3	0	1	0	0	1	0	0	0	1	2.97	0	0	2.97	0	2.97	0	2.97	0	2.97
564	1	1	33	0	1	0	9.125	11	3	1	0	0	1	1	1	1	1	0	3.12	0	0	3.12	0	3.12	0	3.12	0	3.12
565	0	0	52	0	1	1	7.15	5	2	0	0	0	0	0	1	0	1	0	5.28	0	1	2.3	0	5.28	0	5.28	1	1.76
566	0	0	88	1	0	0	6.22	18	3	1	0	0	0	0	0	0	0	0	1.52	0	0	1.52	0	1.52	0	1.52	1	1.45
567	0	0	73	1	1	1	10.0333	19	3	0	0	0	1	1	0	0	0	0	5.84	0	1	4.69	1	5.38	0	5.84	1	0.69
568	1	1	70	1	1	1	9.22	19	3	1	0	0	1	1	1	0	1	0	3.1	1	1	3.1	1	3.1	1	3.1	0	5.68
569	0	0	80	1	0	0	6.825	7	2	1	0	0	1	0	0	1	1	0	0.32	0	0	0.32	0	0.32	0	0.32	0	0.32
570	0	0	72	1	0	1	7.5	5	2	0	0	0	1	1	1	1	1	1	5.53	0	1	3.95	1	4.41	0	5.53	1	0.86
571	1	3	73	1	1	1	8.98	42	3	0	0	0	1	1	0	0	0	0	1.96	0	1	1.03	1	2.03	1	2.03	0	1.96
572	1	3	70	1	1	0	6.2167	7	2	1	0	0	1	1	1	1	1	0	0.62	0	0	0.62	0	0.62	0	0.62	0	0.62
573	0	0	58	0	0	1	8.96	2	1	0	0	0	1	1	1	0	1	0	5.1	0	1	3.93	1	3.93	0	5.1	1	2.99
574	0	0	43	0	1	0	9.28	7	2	1	0	1	1	0	1	1	1	0	0.47	0	0	0.47	0	0.47	0	0.47	0	0.47
575	1	3	68	1	0	0	6.48	7	2	0	0	0	1	0	0	0	0	1	2.7	0	1	1.78	0	2.7	0	2.7	0	2.7
576	0	0	62	0	0	0	8.325	12	3	1	0	0	1	0	0	1	1	0	1.68	0	0	1.68	0	1.68	0	1.68	0	1.68
577	0	0	83	1	0	1	10.7	7	2	0	0	0	0	1	0	1	1	0	2.99	0	1	3.03	0	2.99	0	2.99	0	2.99
578	0	0	58	0	1	0	8.02	2	1	1	0	0	0	1	0	1	1	0	2.04	0	1	1.37	1	1.37	0	2.04	1	1.85
579	0	0	74	1	0	0	9	15	3	1	1	0	1	0	0	1	1	0	4.01	0	0	4.01	0	4.01	0	4.01	0	4.01
580	0	0	76	1	0	0	9.65	23	3	0	0	0	1	1	1	0	0	0	3.31	0	1	2.16	1	2.16	1	2.87	1	0.03
581	0	0	81	1	1	0	7.125	7	2	1	1	0	1	0	0	1	1	0	0.26	0	0	0.26	0	0.26	0	0.26	0	0.26
582	0	0	71	1	1	1	7.94	11	3	0	0	0	1	0	1	0	1	0	5.61	0	1	5.46	1	5.46	0	5.61	1	0.45
583	0	0	75	1	0	1	8.7	11	3	0	0	0	1	0	1	0	1	0	4.26	0	0	4.26	0	4.26	0	4.26	0	4.26
584	0	0	66	1	0	1	6.85	2	1	1	0	0	0	0	0	0	0	0	1.75	0	0	1.75	0	1.75	0	1.75	0	1.75
585	0	0	60	0	1	1	10.75	2	1	0	0	0	0	1	0	0	0	0	4.16	0	0	4.16	0	4.16	0	4.16	0	4.16
586	0	0	79	1	0	0	6.82	17	3	1	0	0	0	1	0	1	1	0	2.61	0	0	2.61	0	2.61	0	2.61	0	2.61
587	0	0	85	1	0	0	8.3	12	3	0	0	0	0	1	0	0	0	0	2.65	0	0	2.65	0	2.65	0	2.65	0	2.65
588	0	0	49	0	1	0	8.8	13	3	0	0	0	1	1	0	1	0	0	5.69	0	1	2.59	1	5.12	1	5.12	0	5.69
589	0	0	68	1	0	0	11.25	14	3	0	0	0	1	1	0	1	1	0	5.34	0	1	0.13	1	0.13	0	5.34	1	0.13
590	0	0	71	1	1	1	6.35	16	3	1	0	0	1	0	1	0	0	0	3.4	0	0	3.4	0	3.4	0	3.4	1	0.95
591	0	0	51	0	0	1	6.775	12	3	1	0	0	1	0	1	1	1	0	5.74	0	1	0.34	1	1	0	5.74	0	5.74
592	0	0	93	1	0	0	6.86	17	3	0	0	0	1	0	0	1	1	0	2.67	0	0	2.67	0	2.67	0	2.67	1	2.57
593	0	0	82	1	1	0	6.76	15	3	0	0	0	0	1	0	0	1	1	4.5	0	0	4.5	0	4.5	0	4.5	0	4.5
594	0	0	46	0	1	1	10	7	2	1	0	0	0	1	0	1	0	0	0.9	1	1	0.9	1	0.9	1	0.9	0	2.98
595	0	0	66	1	1	1	6.875	7	2	1	0	0	0	0	1	0	1	0	2.73	0	0	2.73	0	2.73	0	2.73	0	2.73
596	0	0	42	0	1	1	8.1	2	1	1	0	0	0	0	1	1	1	0	0.06	0	0	0.06	0	0.06	0	0.06	0	0.06
597	0	0	58	0	0	0	5.95	7	2	0	0	0	0	0	0	0	0	0	0.42	0	0	0.42	0	0.42	0	0.42	0	0.42
598	0	0	66	1	1	0	6.75	7	2	1	0	0	0	1	0	0	0	0	0.3	0	1	0.38	0	0.3	0	0.3	0	0.3
599	0	0	46	0	1	0	5.5	16	3	0	0	0	1	0	1	0	1	0	3.32	0	0	3.32	0	3.32	0	3.32	1	1.11
600	0	0	71	1	1	1	7.64	6	2	1	0	0	1	0	1	1	1	0	3.59	0	1	0.21	1	0.21	0	3.59	1	0.45
601	0	0	77	1	0	0	7.2	19	3	1	0	0	1	0	0	1	1	0	0.12	0	0	0.12	0	0.12	0	0.12	0	0.12
602	0	0	53	0	1	1	11.9	5	2	1	0	0	1	0	0	1	1	0	2.83	0	0	2.83	0	2.83	0	2.83	0	2.83
603	0	0	39	0	1	0	7.12	16	3	0	0	0	1	0	1	1	0	0	5.63	0	1	0.74	1	0.74	0	5.63	0	5.63
604	0	0	88	1	1	0	7.825	7	2	0	0	0	0	1	0	0	0	0	0.34	0	0	0.34	0	0.34	0	0.34	0	0.34
605	0	0	66	1	0	1	6.64	19	3	1	0	0	1	0	0	1	1	0	3.93	1	1	2.05	1	2.76	1	3.93	0	5.01
606	0	0	75	1	0	0	8.02	12	3	0	0	0	1	1	0	0	1	0	0.61	1	1	0.61	1	0.61	1	0.61	0	4.23
607	0	0	71	1	1	1	9.7	14	3	1	1	0	0	1	1	0	1	0	1.61	1	1	1.61	1	1.61	1	1.61	0	5.55
608	0	0	72	1	0	1	5.92	16	3	0	0	0	1	0	1	0	0	0	3.07	0	0	3.07	0	3.07	0	3.07	0	3.07
609	0	0	78	1	0	0	8.6	17	3	0	0	0	0	1	0	0	0	0	4.76	0	0	4.76	0	4.76	0	4.76	0	4.76
610	0	0	80	1	0	0	6.5333	19	3	0	0	0	1	0	1	1	1	0	0.08	0	0	0.08	0	0.08	0	0.08	0	0.08
611	1	2	60	0	1	1	9.08	2	1	0	0	0	1	1	0	1	0	0	5.6	0	1	4	0	5.6	0	5.6	0	5.6
612	1	2	63	0	0	0	10.04	7	2	1	0	0	1	0	1	1	1	0	0.21	0	0	0.21	0	0.21	0	0.21	0	0.21
613	0	0	74	1	1	1	7.2	10	3	0	0	0	1	0	1	0	1	1	4.78	1	1	2.92	1	2.92	1	4.55	0	5.18
614	0	0	78	1	0	0	7.88	18	3	1	0	0	1	0	1	1	1	0	1.06	0	0	1.06	0	1.06	0	1.06	0	1.06
615	0	0	61	0	1	1	6.45	9	2	0	0	0	1	0	1	1	1	0	0.06	0	0	0.06	0	0.06	0	0.06	0	0.06
616	0	0	68	1	1	1	6.525	9	2	1	1	0	0	0	0	0	1	0	5.49	0	1	0.59	1	0.59	1	0.8	0	5.49
617	1	3	56	0	1	1	13.55	7	2	0	0	0	1	1	1	0	0	0	1.3	0	0	1.3	0	1.3	0	1.3	0	1.3
618	0	0	73	1	1	1	9.5	5	2	1	0	0	0	1	1	0	0	1	4.28	1	1	2.49	1	4.28	1	4.28	0	5.03
619	1	1	67	1	1	1	6.88	7	2	1	1	0	0	0	0	0	1	0	0.77	0	0	0.77	0	0.77	0	0.77	0	0.77
620	0	0	65	1	1	1	8.9	9	2	1	0	0	0	0	1	0	1	0	5.3	0	0	5.3	0	5.3	0	5.3	0	5.3
621	0	0	59	0	1	0	7.64	8	2	1	0	0	1	1	1	1	1	0	5.66	0	0	5.66	0	5.66	0	5.66	0	5.66
622	0	0	70	1	0	0	9.96	26	3	1	0	0	1	1	0	1	1	0	2.08	0	0	2.08	0	2.08	0	2.08	1	1.88
623	0	0	62	0	1	0	7.6	7	2	1	0	0	1	0	1	0	1	0	0.43	0	0	0.43	0	0.43	0	0.43	0	0.43
624	1	2	59	0	1	1	63.04	11	3	0	0	0	1	1	1	1	1	0	2.9	0	0	2.9	0	2.9	0	2.9	1	0.97
625	0	0	78	1	1	1	11.4	15	3	1	0	0	1	1	1	1	1	0	4.02	0	0	4.02	0	4.02	0	4.02	0	4.02
626	0	0	68	1	1	1	8.26	14	3	1	1	0	1	1	0	1	1	0	4.02	1	1	3.18	1	3.33	1	4.02	0	5.74
627	0	0	87	1	1	1	8.18	24	3	1	0	0	1	1	0	1	1	0	0.09	0	0	0.09	0	0.09	0	0.09	0	0.09
628	0	0	64	0	1	0	6.775	19	3	1	0	0	1	0	1	1	1	0	0.56	0	0	0.56	0	0.56	0	0.56	0	0.56
629	0	0	67	1	1	1	7.04	8	2	1	0	0	1	0	1	0	1	0	5.59	0	0	5.59	0	5.59	0	5.59	1	0.15
630	0	0	71	1	0	0	11.06	9	2	0	0	0	1	1	1	1	1	0	5.56	0	1	0.07	1	4.08	0	5.56	1	1.97
631	0	0	65	1	1	1	8.22	8	2	1	0	0	0	0	1	0	1	0	5.69	0	1	2.7	0	5.69	0	5.69	1	0.63
632	0	0	79	1	1	0	6.8	3	1	0	0	0	0	0	1	0	0	0	5.12	0	0	5.12	0	5.12	0	5.12	0	5.12
633	0	0	57	0	1	1	6.9	18	3	0	0	0	1	0	0	0	1	0	1.3	0	0	1.3	0	1.3	0	1.3	0	1.3
634	0	0	64	0	0	1	7.5333	10	3	1	1	0	0	0	0	0	0	0	3.06	0	0	3.06	0	3.06	0	3.06	0	3.06
635	0	0	64	0	1	1	8.2333	4	1	0	0	0	1	1	1	0	0	0	5.56	0	0	5.56	0	5.56	0	5.56	0	5.56
636	0	0	78	1	0	0	5.8	15	3	0	0	0	1	0	0	0	1	0	4.02	0	1	3.26	1	3.26	1	3.49	1	3.26
637	1	2	60	0	1	0	8.75	14	3	1	1	0	1	0	1	0	1	0	5.57	0	1	0.36	1	1.74	1	3.74	0	5.57
638	0	0	74	1	1	1	6.6	7	2	1	0	0	1	0	0	1	1	0	0.53	0	0	0.53	0	0.53	0	0.53	0	0.53
639	0	0	57	0	0	0	6.4	7	2	1	0	0	1	0	1	1	1	0	0.57	0	0	0.57	0	0.57	0	0.57	0	0.57
640	1	3	58	0	0	0	7.575	19	3	1	0	0	1	0	0	0	0	0	0.13	0	0	0.13	0	0.13	0	0.13	0	0.13
641	0	0	85	1	1	0	8.05	16	3	0	0	0	0	1	0	1	1	0	3.81	0	0	3.81	0	3.81	0	3.81	0	3.81
642	0	0	74	1	0	0	7.4	10	3	0	0	0	1	0	1	1	1	0	4.63	0	0	4.63	0	4.63	0	4.63	1	0.24
643	1	3	61	0	1	1	8.3	12	3	0	0	0	1	1	0	0	0	0	2.48	0	1	1.89	0	2.48	0	2.48	0	2.48
644	0	0	89	1	0	0	6.375	7	2	1	1	0	1	0	0	1	1	0	0.86	0	0	0.86	0	0.86	0	0.86	0	0.86
645	0	0	60	0	0	0	10.38	14	3	0	0	0	1	1	0	0	0	0	1.09	1	1	0.86	1	0.86	1	1.09	0	5.37
646	0	0	61	0	0	0	8	19	3	0	0	0	0	1	0	1	0	0	0.93	0	0	0.93	0	0.93	0	0.93	0	0.93
647	0	0	85	1	1	0	6.3	7	2	1	0	0	1	0	0	0	1	0	0.66	0	0	0.66	0	0.66	0	0.66	0	0.66
648	1	3	52	0	1	1	9.8	7	2	0	0	0	1	1	0	0	0	0	1.37	0	0	1.37	0	1.37	0	1.37	0	1.37
649	0	0	37	0	0	0	6.275	7	2	0	0	0	0	0	0	1	1	0	0.58	0	0	0.58	0	0.58	0	0.58	0	0.58
650	0	0	72	1	0	1	6.58	6	2	0	0	0	1	0	0	1	1	0	1.13	1	1	0.18	1	0.18	1	1.13	0	5.65
651	0	0	54	0	0	0	11.1	16	3	1	1	0	1	1	0	1	0	0	3.43	0	1	2.16	0	3.43	0	3.43	1	0.3
652	0	0	82	1	0	0	10	24	3	0	1	0	0	1	0	1	0	1	5.36	0	1	3.66	0	5.36	0	5.36	1	1.38
653	1	3	80	1	1	1	9.98	15	3	1	0	0	1	0	1	0	1	1	3.43	0	0	3.43	0	3.43	0	3.43	0	3.43
654	0	0	60	0	1	1	9.8333	22	3	0	0	0	0	1	0	0	0	1	5.38	0	0	5.38	0	5.38	0	5.38	0	5.38
655	0	0	85	1	1	0	4.9	10	3	0	0	0	0	1	0	1	1	0	5.56	0	1	0.4	1	0.4	0	5.56	0	5.56
656	0	0	44	0	0	1	9.05	17	3	1	0	0	1	1	0	1	1	0	2.87	0	0	2.87	0	2.87	0	2.87	1	0.02
657	0	0	43	0	1	0	14	7	2	0	0	0	0	1	0	0	0	0	2.24	1	1	2.24	1	2.24	1	2.24	0	3.33
658	0	0	67	1	1	0	9.68	7	2	1	1	0	0	1	0	1	1	1	4.94	1	1	0.76	1	0.99	1	4.94	0	5.72
659	0	0	47	0	0	1	8.4	10	3	1	1	0	1	0	0	1	0	0	2.04	0	0	2.04	0	2.04	0	2.04	0	2.04
660	0	0	58	0	0	1	12.02	27	3	1	0	0	1	1	0	0	0	1	5.68	0	0	5.68	0	5.68	0	5.68	1	0.15
661	0	0	79	1	1	1	10.04	16	3	1	0	0	1	1	1	0	1	0	5.66	0	0	5.66	0	5.66	0	5.66	0	5.66
662	0	0	50	0	1	1	7.44	8	2	1	0	0	1	0	1	0	1	0	4.85	0	0	4.85	0	4.85	0	4.85	1	0.42
663	0	0	64	0	1	1	7.45	6	2	1	0	0	1	0	0	0	1	0	5.15	0	0	5.15	0	5.15	0	5.15	0	5.15
664	1	3	64	0	0	1	8.78	17	3	1	0	0	1	1	0	1	1	0	2.88	0	0	2.88	0	2.88	0	2.88	1	2.8
665	0	0	82	1	1	0	6.475	23	3	0	0	0	0	0	1	1	1	0	5.74	0	0	5.74	0	5.74	0	5.74	0	5.74
666	0	0	75	1	0	1	7.2667	18	3	1	0	0	1	1	1	1	1	0	1.94	0	0	1.94	0	1.94	0	1.94	0	1.94
667	0	0	58	0	1	1	11.75	17	3	0	0	0	0	1	0	1	0	0	3.44	0	0	3.44	0	3.44	0	3.44	0	3.44
668	0	0	70	1	1	1	11.48	6	2	1	0	0	0	1	0	1	0	0	3.29	0	0	3.29	0	3.29	0	3.29	1	2.53
669	1	2	45	0	0	1	8.5	7	2	1	0	0	1	0	1	1	1	0	0.2	0	0	0.2	0	0.2	0	0.2	0	0.2
670	1	2	71	1	1	0	7.26	5	2	1	0	0	1	0	1	0	1	1	4.87	0	0	4.87	0	4.87	0	4.87	0	4.87
671	0	0	61	0	1	0	7.9	9	2	1	0	0	1	0	1	1	1	0	0.39	0	1	0.22	1	0.22	1	0.22	0	0.39
672	0	0	68	1	0	0	6.3333	7	2	1	0	0	1	0	0	1	1	0	0.51	0	0	0.51	0	0.51	0	0.51	0	0.51
673	1	3	54	0	0	1	7.56	27	3	1	0	0	1	1	0	1	1	0	2.19	0	0	2.19	0	2.19	0	2.19	0	2.19
674	0	0	68	1	0	0	6.76	6	2	1	0	0	0	0	1	0	0	0	5.66	0	0	5.66	0	5.66	0	5.66	0	5.66
675	0	0	59	0	1	1	9.38	13	3	0	1	0	1	1	0	1	0	0	1.33	1	1	0.43	1	0.43	1	1.33	0	5.57
676	0	0	59	0	1	1	7.16	22	3	0	0	0	0	1	0	0	1	0	2.51	1	1	2.11	1	2.11	1	2.51	0	5.6
677	0	0	73	1	1	1	7.2	5	2	0	0	0	0	1	0	1	1	0	2.52	0	0	2.52	0	2.52	0	2.52	1	1.35
678	0	0	35	0	1	1	9	3	1	0	0	1	1	1	0	0	0	0	0.96	1	1	0.19	1	0.69	1	0.96	0	1.77
679	1	1	67	1	1	1	7.325	19	3	1	0	0	1	0	0	1	1	0	0.69	0	0	0.69	0	0.69	0	0.69	0	0.69
680	0	0	59	0	0	1	6.9667	15	3	1	0	0	1	0	0	1	1	0	4	0	1	2.8	1	2.8	1	3.74	0	4
681	1	3	57	0	1	0	7.3667	7	2	1	1	0	1	1	0	1	1	0	0.32	0	0	0.32	0	0.32	0	0.32	0	0.32
682	0	0	64	0	1	1	7.2	2	1	1	0	0	1	0	1	1	1	0	3.73	0	0	3.73	0	3.73	0	3.73	0	3.73
683	0	0	60	0	0	1	13.42	6	2	1	0	0	0	1	0	1	1	1	3.17	0	0	3.17	0	3.17	0	3.17	0	3.17
684	0	0	55	0	1	1	6.76	2	1	1	0	0	1	0	0	1	1	0	4.21	0	0	4.21	0	4.21	0	4.21	1	0.38
685	1	3	81	1	1	0	7.9	6	2	0	0	0	1	0	1	0	0	0	2.12	0	0	2.12	0	2.12	0	2.12	0	2.12
686	0	0	73	1	0	0	5.1	7	2	1	0	0	1	0	0	1	0	0	0.79	0	0	0.79	0	0.79	0	0.79	0	0.79
687	0	0	56	0	0	0	9.74	9	2	1	0	0	1	1	0	1	1	0	5.65	0	0	5.65	0	5.65	0	5.65	0	5.65
688	0	0	73	1	1	1	7.18	22	3	1	1	0	0	0	0	0	1	0	4.26	0	0	4.26	0	4.26	0	4.26	1	0.84
689	0	0	75	1	0	0	7.0571	14	3	1	0	0	1	0	1	0	1	1	5.2	0	0	5.2	0	5.2	0	5.2	0	5.2
690	0	0	67	1	1	0	7.3	15	3	1	0	0	1	0	1	1	1	1	4.05	0	1	1.57	1	2.73	1	3.42	0	4.05
691	0	0	64	0	0	0	6.82	23	3	1	0	0	1	1	0	0	0	1	3.41	1	1	2.05	1	2.97	1	3.41	0	4.68
692	0	0	51	0	0	0	7.6	17	3	0	0	0	0	1	0	1	1	0	2.17	0	0	2.17	0	2.17	0	2.17	0	2.17
693	0	0	51	0	0	1	6.76	2	1	0	0	0	1	1	0	1	0	0	5.07	0	1	3.91	1	4.14	0	5.07	0	5.07
694	0	0	62	0	1	1	7.3	22	3	0	0	0	0	1	1	1	1	0	5.74	0	1	0.63	1	1.33	0	5.74	1	0.63
695	0	0	73	1	1	1	8.32	10	3	0	0	0	1	1	1	1	0	1	4.63	0	1	1.32	1	2.74	0	4.63	1	1.55
696	0	0	81	1	0	1	6.6333	20	3	0	0	0	1	0	1	0	0	1	5.74	0	0	5.74	0	5.74	0	5.74	1	0.39
697	0	0	55	0	1	1	9.9	23	3	1	0	0	1	0	1	1	1	0	3.99	0	0	3.99	0	3.99	0	3.99	0	3.99
698	0	0	54	0	1	1	8.08	1	1	0	0	0	1	0	1	0	0	0	3.69	0	0	3.69	0	3.69	0	3.69	0	3.69
699	0	0	50	0	1	0	7.6	12	3	1	0	0	1	0	0	1	1	1	2.75	0	1	1.09	1	2.24	0	2.75	0	2.75
700	0	0	67	1	0	1	9.9	17	3	1	1	0	1	0	1	0	0	0	2.83	0	1	1.99	0	2.83	0	2.83	1	2.76
701	0	0	61	0	0	0	6.7	12	3	0	0	0	0	0	0	1	1	0	2.75	0	0	2.75	0	2.75	0	2.75	0	2.75
702	0	0	53	0	0	1	7.6667	24	3	1	1	0	1	1	0	1	0	0	1.67	1	1	1.36	1	1.36	1	1.67	0	5.65
703	0	0	80	1	1	0	7.8	22	3	1	0	0	1	0	1	1	1	0	0.5	0	0	0.5	0	0.5	0	0.5	0	0.5
704	0	0	53	0	1	0	8.7	2	1	0	0	0	1	0	1	0	0	0	3.35	0	0	3.35	0	3.35	0	3.35	0	3.35
705	1	3	67	1	0	1	8.2	14	3	1	0	0	1	1	0	1	1	0	0.07	0	0	0.07	0	0.07	0	0.07	0	0.07
706	0	0	62	0	1	1	9.625	22	3	1	0	0	1	0	1	1	0	1	5.67	0	0	5.67	0	5.67	0	5.67	0	5.67
707	0	0	57	0	0	1	8.74	22	3	1	0	0	1	0	1	1	0	1	3.96	0	1	0.46	1	3.12	1	4.08	0	3.96
708	0	0	50	0	1	1	8.96	9	2	1	0	0	1	0	1	0	0	0	3.09	1	1	3.09	1	3.09	1	3.09	0	5.59
709	0	0	57	0	1	1	10.575	7	2	1	0	0	1	1	1	1	1	1	3.66	1	1	2.97	1	2.97	1	3.66	0	5.55
710	0	0	59	0	0	0	9.72	12	3	1	0	0	0	1	1	0	0	0	2.22	1	1	0.14	1	1.07	1	2.22	0	5.66
711	0	0	67	1	0	1	7.2	15	3	1	0	0	1	0	1	1	1	0	5.77	0	1	1.28	0	5.77	0	5.77	1	0.15
712	1	3	72	1	1	1	6.9	24	3	1	0	0	1	0	0	1	1	0	2.61	0	1	1.07	0	2.61	0	2.61	0	2.61
713	0	0	51	0	0	0	6.4	7	2	0	0	0	1	0	0	1	0	0	0.99	0	0	0.99	0	0.99	0	0.99	0	0.99
714	1	1	58	0	1	0	6.325	23	3	1	0	0	1	0	1	0	0	0	3.33	0	0	3.33	0	3.33	0	3.33	0	3.33
715	0	0	52	0	1	1	8.7	25	3	1	0	0	1	1	1	1	1	0	1.05	1	1	0.3	1	0.53	1	1.05	0	5.34
716	0	0	62	0	1	1	9.58	4	1	0	0	0	0	1	1	0	0	0	5.45	0	0	5.45	0	5.45	0	5.45	0	5.45
717	0	0	72	1	1	1	7.52	9	2	0	0	0	0	1	0	1	1	1	5.57	0	1	1.14	0	5.57	0	5.57	0	5.57
718	0	0	82	1	1	0	7.86	32	3	1	0	0	1	0	1	0	1	0	5.07	0	0	5.07	0	5.07	0	5.07	1	0.4
719	0	0	58	0	1	1	7.54	18	3	1	0	0	1	0	1	0	1	0	1.07	0	0	1.07	0	1.07	0	1.07	0	1.07
720	0	0	81	1	1	1	8.05	12	3	0	1	0	0	1	0	1	1	0	5.73	0	1	2.53	0	5.73	0	5.73	0	5.73
721	0	0	62	0	1	1	10.6	7	2	1	0	0	1	0	1	1	1	1	2.92	0	0	2.92	0	2.92	0	2.92	0	2.92
722	0	0	64	0	1	0	7	9	2	1	1	0	1	0	0	0	1	0	0.81	0	0	0.81	0	0.81	0	0.81	0	0.81
723	0	0	71	1	1	0	6.2667	3	1	0	0	0	1	0	0	1	1	0	0.53	0	0	0.53	0	0.53	0	0.53	0	0.53
724	0	0	63	0	1	1	9.52	25	3	1	0	0	0	1	0	0	1	0	0.63	1	1	0.38	1	0.38	1	0.63	0	5.61
725	1	3	51	0	1	0	8.75	2	1	0	0	0	1	1	0	0	0	0	0.84	1	1	0.84	1	0.84	1	0.84	0	1.2
726	0	0	92	1	1	0	6.4	7	2	1	0	0	1	0	1	0	0	0	0.42	0	0	0.42	0	0.42	0	0.42	0	0.42
727	1	1	74	1	1	1	8.3667	7	2	1	1	0	1	0	0	0	1	0	3.4	0	0	3.4	0	3.4	0	3.4	1	1.19
728	0	0	67	1	1	0	6.5667	7	2	0	0	0	1	0	0	1	1	0	0.32	0	0	0.32	0	0.32	0	0.32	0	0.32
729	1	2	66	1	1	1	7.94	19	3	1	0	0	1	0	1	0	1	0	0.03	0	0	0.03	0	0.03	0	0.03	0	0.03
730	0	0	63	0	0	1	9.65	12	3	0	0	0	0	1	0	1	1	0	3.28	0	0	3.28	0	3.28	0	3.28	0	3.28
731	0	0	56	0	0	1	10.3	30	3	0	0	0	1	1	0	1	1	0	5.63	0	1	3.45	1	3.45	0	5.63	0	5.63
732	0	0	59	0	1	1	11.46	14	3	0	0	0	1	1	0	1	1	0	3.06	1	1	1.86	1	2.58	1	2.83	0	5.5
733	0	0	80	1	1	1	6	7	2	1	0	0	0	0	0	1	1	0	0.53	0	0	0.53	0	0.53	0	0.53	0	0.53
734	0	0	53	0	1	0	7.34	8	2	0	0	0	0	1	0	0	0	0	1.01	0	0	1.01	0	1.01	0	1.01	0	1.01
735	0	0	84	1	1	1	6.6667	7	2	0	0	0	1	0	0	0	1	0	5.74	0	0	5.74	0	5.74	0	5.74	1	0.82
736	0	0	83	1	0	0	7.5333	7	2	1	0	0	1	0	1	1	1	0	0.61	0	0	0.61	0	0.61	0	0.61	1	0.25
737	0	0	63	0	0	1	13.32	2	1	1	0	0	1	1	0	1	1	0	5.56	0	0	5.56	0	5.56	0	5.56	1	2.73
738	1	1	69	1	1	1	6.62	18	3	0	0	0	0	0	1	1	1	0	5.6	0	1	3.03	0	5.6	0	5.6	0	5.6
739	0	0	85	1	0	1	8.8	2	1	0	0	0	1	1	0	0	1	0	2.26	0	0	2.26	0	2.26	0	2.26	1	0.03
740	0	0	78	1	0	1	7.35	16	3	0	0	0	1	0	1	0	1	0	3.17	0	0	3.17	0	3.17	0	3.17	1	1.22
741	1	2	81	1	1	1	7.26	23	3	1	1	0	0	0	0	0	0	0	2.61	0	1	0.84	1	1.53	0	2.61	0	2.61
742	0	0	54	0	1	0	5.75	15	3	0	0	0	1	0	1	0	0	0	4	0	0	4	0	4	0	4	1	0.25

## Sheet: Sheet2
no	Pioglitazone	age	age65	sex	bmi_g	HbA1c	DM_duration	DM_duration_g	dpp4	glinide	glucophage	insulin	SU	statin	HTN	CVD	track_yr	event_note
1	0	70	1	0	1	7.5	20	3	0	0	0	1	0	0	1	0	5.09	0
2	0	77	1	0	1	7.47	7	2	0	0	1	1	0	1	1	0	1.19	0
3	0	91	1	0	0	7.03	7	2	1	1	1	1	0	1	1	0	1.13	0
4	0	61	0	0	1	12.3	23	3	0	0	0	1	0	0	1	1	4.56	0
5	0	65	1	1	1	7.32	3	1	1	0	1	1	1	0	1	0	4.71	0
6	1	75	1	1	1	6.6	9	2	0	0	1	0	0	0	1	0	0.31	0
7	0	64	0	0	0	9.25	16	3	1	0	1	0	1	1	0	0	3.9	0
8	0	66	1	1	1	8.55	9	2	0	0	1	0	1	0	1	0	4.39	1
9	0	77	1	0	1	7	7	2	1	0	1	0	0	1	1	0	0.68	0
10	0	40	0	0	1	10.6	8	2	0	0	1	1	1	0	1	0	5.29	0
11	0	51	0	1	1	9.55	5	2	1	0	1	0	1	1	0	0	5.69	0
12	0	81	1	1	1	6.62	19	3	1	0	0	0	0	0	1	0	0.1	0
13	0	83	1	1	1	8.73	7	2	1	1	1	1	0	1	1	0	0.61	0
14	0	81	1	0	0	9.4	5	2	0	0	0	1	0	0	1	0	5.57	0
15	1	63	0	1	0	8.53	14	3	1	1	0	0	0	1	0	1	5.61	0
16	0	87	1	1	0	8.3	14	3	0	0	0	0	1	0	0	0	5.5	0
17	0	77	1	1	0	7.13	11	3	1	0	0	0	1	0	0	0	3.2	0
18	0	76	1	0	1	7.57	7	2	1	0	1	1	0	1	0	0	1.55	0
19	0	73	1	0	0	9.2	7	2	0	0	0	1	0	1	1	0	1.08	0
20	0	72	1	1	1	9.44	6	2	1	0	1	0	1	1	1	0	5.67	0
21	0	58	0	0	0	6.87	13	3	0	0	1	0	0	1	1	0	1.34	0
22	0	67	1	1	1	6.36	10	3	1	0	1	0	1	0	1	0	4.41	0
23	0	76	1	0	0	6.7	14	3	1	0	0	0	1	1	0	0	0.38	1
24	0	79	1	1	1	9.3	14	3	1	0	1	0	1	0	0	1	5.35	1
25	0	81	1	1	1	6.12	7	2	0	1	0	0	0	0	1	0	5.04	0
26	0	58	0	1	1	7.15	3	1	1	0	0	0	1	0	0	0	5.66	0
27	0	68	1	1	0	7.83	11	3	1	0	0	1	0	1	1	0	3.96	0
28	0	64	0	0	0	6.82	7	2	1	0	1	0	0	1	1	0	0.42	0
29	0	68	1	1	0	8.05	10	3	1	0	1	0	1	1	1	0	4.34	0
30	0	85	1	0	0	12.42	7	2	0	1	0	1	0	0	1	0	5.63	0
31	0	68	1	0	1	6.26	3	1	1	1	1	0	0	1	0	0	3.05	1
32	0	35	0	1	1	6.33	3	1	1	0	1	0	0	0	0	0	5.64	0
33	0	61	0	0	0	6.1	7	2	1	0	0	0	0	1	1	0	1.03	0
34	0	67	1	1	1	9.67	7	2	0	0	1	1	0	1	1	1	2.69	0
35	0	65	1	1	0	6.68	7	2	1	0	1	0	0	1	1	0	1.58	0
36	0	57	0	1	1	8	2	1	1	0	0	1	0	1	1	0	1	1
37	0	87	1	0	1	7.33	5	2	1	0	1	0	0	1	1	0	0.55	0
38	1	82	1	1	1	6.25	7	2	0	0	0	0	0	1	0	0	2.26	1
39	0	38	0	1	1	8.44	7	2	0	0	1	1	0	1	1	0	1.01	0
40	0	78	1	0	1	9.65	3	1	0	0	1	0	0	0	0	0	4.95	0
41	0	59	0	1	1	11.35	16	3	0	0	0	1	0	1	1	0	3.84	0
42	0	66	1	1	1	8.38	14	3	0	0	1	0	1	1	1	1	5.63	0
43	0	62	0	0	1	5.88	9	2	1	0	1	0	0	0	0	0	0.31	0
44	0	42	0	1	1	8.97	16	3	0	0	0	1	0	0	1	0	0.37	1
45	0	71	1	0	0	9.04	22	3	1	0	1	0	1	1	1	1	5.68	0
46	1	79	1	0	1	7.18	21	3	0	0	1	0	1	0	1	0	5.71	0
47	1	55	0	1	1	6.74	16	3	0	0	0	1	1	1	1	0	5.76	0
48	0	69	1	1	0	7.94	37	3	1	0	1	1	0	1	1	0	0.57	0
49	0	72	1	0	1	8.72	15	3	0	0	1	1	0	0	1	0	4.75	0
50	0	70	1	0	1	6.8	6	2	1	0	1	0	0	1	1	0	1.02	0
51	1	68	1	0	1	7.88	5	2	0	0	1	0	0	1	1	0	0.28	0
52	0	67	1	1	1	7.26	24	3	0	0	1	0	1	1	1	0	5.65	0
53	0	69	1	1	1	7.02	15	3	0	1	1	1	0	1	1	0	4.14	0
54	0	71	1	1	1	8.65	10	3	0	0	1	1	0	1	1	0	5.63	0
55	0	80	1	1	1	6.8	16	3	1	0	1	0	0	1	1	0	0.72	0
56	0	70	1	0	0	8	9	2	0	0	0	0	0	0	0	0	5.56	0
57	0	75	1	1	0	8.25	15	3	0	0	1	1	0	0	1	0	4.55	0
58	0	60	0	1	0	10.2	7	2	1	0	1	1	0	1	1	0	0.19	0
59	0	54	0	0	0	5.97	7	2	1	0	1	0	0	1	1	0	0.77	0
60	0	86	1	0	0	7	7	2	0	0	1	0	0	1	1	0	0.3	0
61	0	43	0	1	1	11.65	17	3	0	0	1	1	0	0	0	0	2.85	0
62	0	83	1	1	1	6.73	17	3	1	0	1	0	0	1	1	0	0.84	0
63	0	43	0	0	1	7.4	14	3	0	0	1	0	1	1	1	0	3.81	0
64	1	66	1	0	1	6.5	14	3	0	0	0	0	0	0	0	0	3.44	0
65	0	68	1	1	1	6.48	19	3	1	0	1	0	0	1	0	0	0.13	0
66	0	47	0	1	1	6.7	16	3	0	0	1	0	1	1	1	0	3.88	0
67	0	60	0	1	1	9.2	15	3	1	0	1	0	1	0	0	1	4.47	0
68	0	85	1	0	0	6	12	3	0	0	0	0	0	0	0	1	2.97	0
69	0	61	0	1	1	9.33	20	3	0	0	1	1	1	0	1	1	3.81	0
70	0	64	0	0	0	7.04	14	3	0	0	0	0	1	1	1	0	1.26	1
71	0	88	1	0	0	10	12	3	0	0	1	1	0	0	1	0	2.78	0
72	0	62	0	0	1	6.38	18	3	1	0	0	0	0	1	1	0	1.98	0
73	0	58	0	1	0	5.92	7	2	1	0	1	0	0	1	0	0	0.74	0
74	0	64	0	1	1	6.78	7	2	0	0	1	0	0	0	0	0	1.52	0
75	1	57	0	1	1	8.16	15	3	1	0	0	0	0	1	1	0	2.34	0
76	1	58	0	1	1	7.22	16	3	1	0	1	1	0	0	1	0	3.19	0
77	0	54	0	1	0	7.24	7	2	1	0	1	0	1	1	1	0	0.21	0
78	0	75	1	1	1	7.84	7	2	0	0	1	0	1	0	1	0	5.54	0
79	0	68	1	0	1	7.58	21	3	1	0	0	0	1	0	1	0	1.72	1
80	0	83	1	1	1	6.75	7	2	1	0	0	0	0	0	0	0	2.69	0
81	0	70	1	0	0	7.1	2	1	1	1	1	0	0	0	0	0	3.56	0
82	0	45	0	0	1	9.1	23	3	0	0	0	1	0	0	0	0	4.5	0
83	0	79	1	1	0	7.43	7	2	1	0	1	0	0	1	1	0	0.19	0
84	0	59	0	0	1	6.4	5	2	1	0	0	0	0	1	1	0	0.76	0
85	1	59	0	1	1	6.33	13	3	0	0	0	0	1	1	1	0	1.95	1
86	0	55	0	1	0	8.88	17	3	0	0	1	1	0	0	1	0	4.92	0
87	0	77	1	0	1	8.86	20	3	1	0	0	0	1	0	1	1	5.59	0
88	1	65	1	1	1	7.5	7	2	0	0	1	1	0	0	0	0	0.74	0
89	0	82	1	0	0	7.72	32	3	1	0	0	0	1	0	0	0	5.64	0
90	1	45	0	0	1	7.34	3	1	0	0	1	0	0	1	1	0	1.9	0
91	0	80	1	1	0	7.5	19	3	1	0	0	0	1	1	1	0	0.61	0
92	0	69	1	0	0	7.1	7	2	0	0	0	0	0	0	0	0	0.76	0
93	0	82	1	0	0	7	7	2	0	0	0	0	0	0	0	0	0.19	0
94	1	81	1	1	0	7.16	20	3	0	0	1	0	1	0	0	0	4.94	0
95	0	55	0	0	1	5.96	2	1	0	0	0	0	0	0	0	0	2.21	0
96	0	58	0	1	1	6.02	9	2	0	0	0	0	1	0	1	0	5.76	0
97	0	54	0	0	1	6.1	12	3	0	0	1	0	0	0	1	1	5.65	0
98	1	65	1	1	0	8.3	17	3	1	1	0	0	0	1	0	0	2.54	0
99	0	71	1	1	1	4.98	27	3	0	0	0	1	0	0	0	1	0.64	1
100	0	74	1	1	0	7.9	6	2	1	0	0	0	1	1	1	0	3.98	0
101	0	73	1	1	1	6	5	2	0	0	1	0	1	1	1	0	5	0
102	0	92	1	0	0	54.27	7	2	1	0	0	1	0	0	1	0	0.87	0
103	0	81	1	0	0	7.2	22	3	0	0	1	0	1	1	1	0	5.66	0
104	1	49	0	0	1	7.32	8	2	0	0	0	0	1	0	1	0	2.3	1
105	0	66	1	0	0	6	7	2	0	0	0	0	0	1	1	0	0.43	0
106	0	51	0	0	1	7.28	22	3	0	0	1	1	0	1	1	1	1.61	1
107	1	56	0	0	1	12.22	14	3	1	0	0	1	0	0	1	0	5.73	0
108	0	65	1	0	1	8.57	2	1	0	0	1	1	0	0	1	0	5.1	0
109	0	70	1	1	1	8.28	4	1	1	0	0	0	1	0	1	0	3.35	1
110	0	73	1	1	1	7.87	7	2	1	0	1	0	1	0	0	1	1.79	1
111	0	78	1	1	1	8.7	25	3	0	0	0	1	1	0	1	1	5.55	0
112	0	82	1	0	1	6.8	10	3	1	0	1	0	1	1	1	0	2.75	0
113	0	83	1	0	1	8.7	10	3	1	0	1	0	1	0	1	0	0.07	0
114	1	50	0	1	1	7.3	4	1	1	0	1	0	1	1	1	0	0.57	0
115	0	62	0	1	1	6.78	5	2	0	0	0	0	0	0	0	0	5.53	0
116	0	48	0	1	1	7.83	12	3	0	1	1	0	1	0	1	0	1.24	1
117	0	79	1	1	1	6.72	16	3	1	0	0	1	0	0	0	1	2.89	0
118	0	49	0	1	1	10	7	2	0	0	1	1	0	1	1	0	0.79	1
119	0	68	1	1	0	7.58	19	3	1	0	1	1	0	1	1	0	0.38	0
120	1	85	1	0	0	7.64	22	3	1	0	1	0	0	1	1	0	1.42	0
121	0	60	0	0	0	8.8	19	3	0	0	1	0	1	1	1	0	0.03	0
122	0	94	1	0	1	7.17	7	2	0	0	0	0	1	1	1	0	1.45	0
123	0	59	0	0	0	13.3	12	3	1	1	0	0	0	0	0	0	2.61	0
124	0	73	1	0	1	7.68	14	3	0	0	1	1	1	0	0	0	5.19	0
125	0	65	1	1	1	8.4	23	3	1	0	1	1	0	1	1	0	0.72	0
126	0	60	0	0	0	10.9	4	1	0	0	0	0	0	0	0	0	5.75	0
127	0	40	0	1	1	13.02	19	3	0	0	1	1	0	1	1	0	5.47	0
128	0	57	0	0	0	7.4	3	1	0	0	1	1	0	1	0	0	1.78	1
129	0	61	0	1	0	9.57	14	3	0	0	1	1	1	1	1	1	3.4	1
130	0	67	1	1	1	7.9	7	2	0	0	1	0	0	0	0	0	0.76	0
131	0	54	0	1	1	10.33	10	3	1	0	1	0	1	1	1	0	0.58	0
132	0	56	0	1	0	7.73	18	3	1	0	1	0	1	0	0	0	3.6	1
133	0	82	1	0	1	5.48	7	2	0	0	1	0	0	1	1	0	0.65	0
134	0	68	1	0	0	5.8	33	3	0	0	1	1	0	1	1	0	4.69	0
135	0	69	1	1	1	7.23	40	3	1	0	1	0	1	1	0	0	0.03	0
136	0	65	1	1	1	7.5	19	3	1	0	1	0	1	1	1	0	0.61	0
137	0	82	1	0	0	7.4	15	3	1	0	0	0	0	0	1	1	4.73	0
138	0	63	0	1	1	9.93	13	3	1	0	0	1	0	1	1	1	3.26	1
139	0	71	1	1	1	6.8	4	1	0	0	0	1	0	1	1	0	5.91	0
140	0	68	1	0	0	4.92	8	2	0	0	1	0	0	0	0	0	3.5	0
141	0	70	1	0	1	7.25	22	3	0	0	0	0	0	0	0	0	1.28	1
142	0	74	1	1	0	7.6	9	2	0	1	1	0	0	0	1	0	5.74	0
143	0	54	0	1	0	7.78	9	2	1	0	1	0	0	0	0	1	1.22	1
144	1	62	0	1	0	8.07	7	2	1	0	1	0	1	1	1	0	0.53	0
145	0	80	1	1	1	7.82	8	2	1	0	0	1	0	1	1	0	0.42	1
146	1	69	1	1	1	6.7	9	2	0	0	1	0	1	0	0	0	0.37	0
147	0	52	0	1	0	6.4	7	2	1	0	1	1	0	1	1	0	0.78	0
148	0	38	0	1	1	5.7	3	1	1	0	1	0	0	0	1	0	0.93	1
149	0	64	0	1	1	7.4	7	2	1	0	1	0	1	1	1	0	0.45	0
150	0	70	1	1	0	7.92	19	3	1	0	1	1	0	1	1	0	0.08	0
151	0	90	1	0	0	6.54	12	3	1	1	1	0	0	0	1	0	2.91	0
152	0	54	0	0	1	10.76	8	2	0	0	1	1	1	1	1	0	2.87	0
153	0	87	1	1	1	7.2	21	3	1	0	0	1	0	0	1	0	3.7	0
154	0	62	0	1	0	8.26	9	2	1	0	1	0	1	1	1	0	0.07	0
155	0	63	0	1	1	6.92	9	2	1	0	1	0	1	1	1	0	1.3	1
156	0	59	0	1	1	7.84	6	2	1	0	1	1	1	1	1	1	5.68	0
157	0	59	0	1	1	8.2	16	3	0	0	1	0	1	0	0	0	3.34	0
158	1	63	0	1	1	8.28	14	3	1	0	1	0	1	1	1	0	0.47	0
159	0	75	1	1	0	7.3	19	3	1	0	1	0	1	1	1	0	0.12	0
160	0	58	0	0	1	7.38	8	2	0	0	1	1	1	0	1	0	4.85	1
161	1	44	0	1	1	9.5	2	1	1	0	1	0	1	0	0	0	5.25	0
162	0	57	0	1	0	7.02	9	2	1	0	1	0	1	1	0	0	2.2	1
163	1	47	0	1	0	8.55	7	2	1	0	1	1	0	1	1	0	0.78	0
164	0	75	1	0	1	7.13	4	1	0	0	1	0	0	0	0	0	0.73	1
165	0	62	0	0	0	14.77	9	2	1	0	1	1	0	1	1	0	0.03	0
166	0	57	0	1	0	5.63	7	2	0	0	0	0	0	1	1	0	0.68	0
167	0	72	1	1	1	6.18	23	3	0	0	0	1	0	1	1	0	0.7	0
168	0	56	0	1	1	5.12	14	3	1	0	1	0	0	1	1	0	5.75	0
169	0	78	1	1	1	6.82	15	3	1	0	0	0	0	1	1	1	4.74	0
170	0	68	1	0	1	9	14	3	0	0	0	0	0	0	0	0	3.91	1
171	0	76	1	0	0	6.7	7	2	0	0	0	0	0	1	1	0	0.31	0
172	0	78	1	1	0	8.9	7	2	0	0	0	1	0	0	0	0	4.78	0
173	0	72	1	0	1	6.1	11	3	0	0	1	0	0	1	0	0	3.13	0
174	0	61	0	1	1	10.56	3	1	1	0	1	0	1	1	1	0	4.22	0
175	1	72	1	0	0	7.7	22	3	1	0	1	0	1	0	1	0	0.31	0
176	1	73	1	1	0	6.85	9	2	0	1	0	1	0	1	1	0	5.5	0
177	0	76	1	1	1	9.7	2	1	1	1	0	1	0	0	0	0	3.25	0
178	0	77	1	1	1	11.83	7	2	1	0	1	1	0	0	1	0	0.1	0
179	0	83	1	1	1	7.6	17	3	1	0	0	0	1	0	1	0	2.83	0
180	0	55	0	1	1	12.1	33	3	1	0	1	0	1	0	0	0	4.74	0
181	0	63	0	1	1	7.9	10	3	1	0	0	1	0	1	1	0	0.36	0
182	0	76	1	1	1	6.65	19	3	0	0	0	1	0	1	1	0	0.08	0
183	0	53	0	0	1	11.02	15	3	0	0	0	1	1	1	1	0	2.34	1
184	0	43	0	1	1	7.48	5	2	1	0	1	0	1	0	1	0	5.09	0
185	0	72	1	1	0	6.5	16	3	1	0	0	0	1	0	1	0	3.5	0
186	0	54	0	1	1	6.35	8	2	1	0	1	0	1	1	1	1	3.59	1
187	0	84	1	0	0	8.5	7	2	1	1	0	1	0	1	0	0	0.01	0
188	0	62	0	1	0	6.6	20	3	0	0	0	0	0	0	1	0	3.41	0
189	0	55	0	1	1	7.64	3	1	1	0	1	0	1	0	0	1	3.82	0
190	0	70	1	1	0	7.4	17	3	0	0	1	0	1	1	1	0	3.67	1
191	0	83	1	1	0	6.34	24	3	0	0	1	0	0	0	1	0	5.03	0
192	0	81	1	1	0	12.7	22	3	0	0	0	1	1	0	1	0	5.28	0
193	1	40	0	0	1	9.83	8	2	0	0	1	1	0	0	0	0	0.89	0
194	0	80	1	0	1	8.73	22	3	0	0	1	1	1	0	1	0	4.92	0
195	0	63	0	1	1	8.17	17	3	0	0	0	1	0	0	0	1	2.07	1
196	0	75	1	1	0	5.9	12	3	1	0	1	0	0	1	1	0	0.7	0
197	1	66	1	1	1	7.37	8	2	1	1	1	0	0	1	0	0	2.81	0
198	0	77	1	0	1	6.63	5	2	1	0	1	0	1	0	1	0	4.38	0
199	0	43	0	0	1	9.05	7	2	0	0	0	1	0	0	1	0	0.63	0
200	0	65	1	0	1	10.8	7	2	0	0	0	1	0	0	0	0	1.22	0
201	0	51	0	1	0	6	7	2	1	0	1	0	0	1	1	0	0.56	0
202	0	61	0	0	1	8.02	22	3	1	0	1	1	1	1	0	0	1.62	0
203	1	65	1	0	1	7.92	15	3	1	0	1	0	1	0	1	0	4.65	0
204	0	69	1	1	0	7.45	7	2	1	0	1	0	1	1	1	0	0.45	0
205	0	51	0	1	1	7.4	12	3	1	0	1	0	0	1	1	0	4.04	0
206	0	58	0	0	0	10.4	11	3	0	0	0	0	0	0	0	0	4.33	0
207	0	62	0	1	0	6.6	16	3	1	0	1	0	0	0	1	0	3.17	0
208	0	60	0	1	0	10.02	8	2	0	0	0	1	0	1	0	0	4.59	0
209	0	71	1	0	0	12.5	15	3	1	0	1	0	1	0	0	0	4.57	0
210	0	67	1	1	0	8	10	3	1	1	0	0	0	0	0	0	4.4	0
211	0	74	1	1	0	11	2	1	1	0	1	0	1	0	0	0	4.41	0
212	0	42	0	1	0	10.17	7	2	1	0	1	0	1	0	0	0	0.67	0
213	1	58	0	1	1	8.78	21	3	0	0	1	1	0	1	1	0	0.72	0
214	0	59	0	1	0	8.15	7	2	1	0	0	0	1	1	1	0	1.22	0
215	0	53	0	1	1	8.37	22	3	0	0	1	0	1	1	1	1	3.19	0
216	0	39	0	1	1	14	2	1	1	0	1	0	1	0	0	0	4.24	0
217	0	60	0	0	1	10.4	16	3	1	0	1	1	1	1	1	0	2.5	1
218	0	59	0	1	0	8.28	15	3	0	0	1	1	0	1	0	0	4.21	0
219	0	61	0	0	0	7.67	4	1	0	0	1	0	1	0	1	0	3.93	0
220	1	50	0	0	1	7.72	12	3	0	0	1	0	1	1	1	0	3.66	0
221	0	56	0	0	0	9.44	7	2	1	0	1	1	0	1	1	0	1.26	0
222	0	73	1	1	0	5.24	7	2	0	0	0	0	0	0	0	0	0.6	0
223	1	67	1	1	1	7.26	20	3	1	1	0	1	0	1	1	0	3.97	0
224	0	71	1	0	1	6.02	3	1	1	0	1	0	0	0	0	0	1.03	1
225	0	63	0	1	1	7.22	3	1	0	0	1	0	0	1	1	0	2.91	0
226	1	72	1	1	0	6.6	7	2	1	0	0	1	0	1	1	0	0.52	0
227	0	60	0	0	0	10.2	5	2	0	0	1	0	1	1	1	0	3.81	0
228	0	64	0	0	0	6.5	27	3	0	0	1	0	0	0	0	0	1.58	0
229	0	72	1	0	0	8.77	4	1	0	0	1	0	1	1	0	0	3.45	0
230	0	56	0	1	1	8.67	17	3	0	0	0	1	0	1	1	0	3.32	0
231	0	56	0	1	1	7.6	7	2	0	0	1	0	1	1	1	0	0.23	0
232	0	66	1	1	0	10.6	16	3	0	0	0	1	0	1	0	0	3.63	0
233	0	84	1	1	1	7.42	16	3	1	1	0	0	0	0	1	0	3.5	0
234	0	57	0	1	1	6.46	17	3	0	0	1	1	0	0	1	0	3.39	0
235	0	45	0	1	0	7.06	19	3	1	0	1	0	1	1	0	0	0.08	0
236	0	55	0	1	1	9.5	17	3	1	0	1	0	1	1	0	0	2.83	0
237	0	55	0	0	0	6.96	7	2	1	0	1	0	0	1	1	0	0.43	0
238	0	45	0	1	1	8.63	3	1	1	0	1	0	1	1	0	0	0.91	0
239	0	80	1	1	1	5.65	3	1	0	0	1	0	0	1	1	0	2.97	0
240	1	78	1	0	0	8.1	7	2	1	0	1	0	1	0	1	0	1.02	0
241	0	67	1	1	0	6.53	7	2	1	0	1	0	0	1	1	0	0.59	0
242	0	60	0	1	0	8.77	7	2	0	0	1	1	0	0	1	0	3.04	0
243	0	74	1	1	1	9.68	12	3	0	0	0	1	0	1	1	0	2.98	0
244	0	69	1	1	0	7.83	2	1	0	0	1	1	0	0	0	0	1.72	0
245	0	73	1	1	0	6.5	8	2	0	0	1	0	0	1	1	0	2.46	0
246	0	68	1	1	0	7.8	12	3	1	1	0	0	0	0	0	0	0.59	0
247	0	64	0	1	0	7.5	19	3	1	0	1	0	1	1	1	0	0.03	0
248	1	65	1	1	1	8.1	17	3	0	0	1	0	1	0	1	0	2.83	0
249	0	51	0	1	1	9.3	12	3	0	0	1	0	0	0	1	0	2.79	0
250	0	46	0	1	1	6.48	13	3	1	0	1	0	1	0	0	0	1.8	0
251	0	66	1	0	0	7.5	17	3	0	0	1	0	1	0	0	0	2.37	0
252	0	62	0	1	0	6.3	9	2	1	0	1	0	0	0	1	0	2.37	0
253	0	87	1	1	0	6.05	7	2	0	0	0	0	0	1	1	0	0.41	0
254	0	78	1	0	0	5.9	7	2	1	1	0	0	0	0	0	0	1.14	0
255	0	61	0	0	1	7.25	22	3	1	0	1	0	0	1	0	0	2.31	0
256	0	69	1	1	1	5.6	19	3	1	0	1	0	0	1	1	0	0.6	0
257	0	83	1	0	0	7.4	7	2	1	0	0	0	0	0	1	0	1.6	0
258	0	61	0	1	1	7.13	7	2	0	0	0	1	0	1	1	0	0.87	0
259	1	50	0	1	0	7.75	7	2	1	0	1	1	1	1	0	0	0.8	0
260	0	63	0	1	1	8.4	2	1	1	0	1	0	1	1	1	0	2.06	0
261	0	48	0	1	0	9.75	7	2	1	0	1	0	1	1	0	0	1.51	1
262	0	38	0	1	1	5.8	3	1	0	0	1	0	0	1	1	0	0.59	0
263	1	72	1	0	0	9.52	18	3	0	0	1	1	0	0	1	0	0.91	0
264	1	61	0	0	0	9.1	7	2	1	0	1	1	0	1	0	0	1.4	0
265	1	59	0	1	0	7.8	18	3	1	0	1	0	1	1	1	0	1.91	0
266	0	77	1	1	1	7.8	18	3	0	0	0	0	1	0	1	0	1.37	0
267	0	57	0	1	1	6.7	5	2	1	0	0	0	0	1	1	0	1.62	0
268	0	58	0	0	1	8.5	18	3	0	0	1	1	0	1	1	0	1.79	0
269	0	57	0	1	1	6.75	13	3	1	0	0	1	0	1	0	0	0.82	0
270	0	42	0	1	1	6.66	2	1	1	0	0	0	0	1	1	0	0.27	0
271	0	48	0	0	0	6	19	3	0	0	0	0	0	0	1	0	0.04	0
272	0	72	1	0	0	5.84	7	2	1	0	1	1	0	1	1	0	0.46	0
273	1	57	0	1	0	11.25	25	3	1	1	1	0	1	0	1	0	0.44	1
274	0	63	0	1	1	6.97	7	2	1	0	1	0	0	1	1	0	0.64	0
275	0	60	0	1	0	8.6	19	3	1	0	0	1	0	1	1	0	0.22	0
276	0	61	0	0	0	8.18	5	2	1	0	1	0	1	0	1	0	0.32	0
277	0	66	1	1	0	6.58	7	2	1	0	1	0	0	1	1	0	0.37	0
278	0	61	0	0	0	8.86	7	2	1	0	1	0	1	1	1	0	0.65	0
279	0	78	1	0	1	6.85	2	1	0	0	1	0	0	0	1	0	0.85	0
280	1	39	0	1	1	7.62	2	1	0	1	1	0	0	1	0	0	1.32	0
281	1	60	0	1	1	6.34	19	3	0	0	1	0	0	1	1	0	0.84	0
282	0	79	1	0	0	7.08	7	2	1	0	1	0	0	1	1	0	0.42	0
283	1	76	1	1	0	6.54	23	3	1	0	1	0	0	1	1	0	0.65	0
284	0	40	0	0	1	8.8	7	2	0	0	0	1	0	0	0	0	0.26	0
285	0	85	1	1	0	6.7	7	2	1	0	1	0	0	1	0	0	0.97	0
286	0	74	1	1	1	6.32	19	3	1	0	1	1	0	1	0	0	0.78	0
287	0	71	1	1	1	6.8	22	3	1	1	1	0	1	1	0	0	0.48	0
288	0	67	1	1	1	9.06	14	3	1	1	0	1	0	1	1	0	0.81	0
289	0	45	0	1	1	7.3	12	3	1	0	1	1	0	0	1	0	0.76	0
290	0	63	0	1	0	5.97	22	3	0	0	0	1	0	0	1	0	0.69	0
291	0	52	0	0	1	7.03	7	2	1	0	1	0	1	1	1	0	0.72	0
292	0	60	0	1	0	7.6	7	2	1	0	1	1	0	1	1	0	0.65	0
293	1	74	1	1	0	8.07	7	2	1	1	0	1	0	1	1	0	0.44	0
294	0	82	1	0	0	6.68	7	2	1	0	1	0	1	0	1	0	0.67	0
295	0	75	1	1	0	9.83	23	3	1	0	0	1	0	0	1	0	0.44	1
296	1	52	0	0	1	10.93	22	3	0	0	1	0	1	0	1	0	0.62	0
297	0	60	0	1	0	10.67	7	2	1	0	1	1	1	0	0	0	0.57	0
298	0	84	1	1	0	8.2	2	1	1	0	1	0	0	1	1	0	0.04	0
299	1	58	0	1	0	9.9	9	2	1	0	1	1	0	0	1	0	0.37	0
300	0	56	0	1	1	5.72	7	2	0	1	0	0	0	0	0	0	0.17	0
301	0	56	0	0	1	8.28	14	3	0	0	1	0	1	1	1	1	5.29	0
302	0	50	0	1	1	10.68	12	3	0	0	1	1	0	0	1	0	4.56	0
303	0	57	0	1	1	7.38	7	2	0	0	1	0	1	0	0	0	1.37	0
304	0	80	1	0	1	7.67	52	3	0	0	0	1	0	1	1	0	5.63	0
305	0	63	0	0	1	9.45	16	3	0	0	1	1	0	0	1	0	3.17	0
306	0	70	1	0	1	6.85	30	3	0	0	0	1	0	0	1	1	2.02	1
307	0	75	1	0	1	6.62	17	3	1	0	1	0	0	0	0	0	5.57	0
308	0	56	0	0	1	8.1	16	3	0	0	1	0	1	0	1	0	3.55	0
309	0	85	1	1	1	11.7	7	2	1	0	1	1	1	0	1	0	2.67	0
310	0	56	0	1	1	9.26	12	3	1	1	0	1	0	1	1	0	5.7	1
311	1	79	1	0	1	8.78	12	3	1	1	1	0	1	0	0	0	2.31	0
312	0	72	1	1	1	8.02	4	1	0	0	1	0	0	1	1	0	5.62	0
313	1	88	1	0	0	7.08	26	3	1	0	0	0	0	0	0	0	2.27	0
314	0	55	0	1	1	7.36	2	1	1	0	0	0	0	1	1	0	1.26	0
315	0	60	0	1	0	7.62	29	3	1	0	1	1	0	1	1	0	1.98	1
316	0	83	1	0	1	7.07	5	2	1	0	1	0	0	1	1	0	0.82	0
317	0	72	1	1	1	10.3	6	2	1	0	0	0	1	0	0	0	3.69	0
318	0	78	1	1	1	7.66	14	3	0	0	1	0	1	1	1	0	5.63	0
319	0	61	0	1	1	6.75	9	2	0	0	0	0	1	0	0	0	5.65	0
320	0	55	0	0	0	13.5	18	3	0	0	0	0	0	0	0	0	2.82	0
321	1	74	1	0	1	7.28	18	3	1	1	1	0	0	0	1	0	2.46	0
322	0	64	0	1	1	8.95	14	3	0	0	1	1	1	0	0	0	5.44	0
323	0	61	0	1	1	8.2	11	3	1	0	1	0	1	0	1	0	2.25	0
324	0	83	1	0	0	7.32	38	3	1	0	1	1	0	1	1	0	1.79	0
325	0	69	1	1	1	8	14	3	0	0	0	1	0	1	1	1	5.51	0
326	0	67	1	1	0	6.3	5	2	0	0	1	0	0	1	1	0	0.07	0
327	0	73	1	1	1	10.3	31	3	0	0	1	1	0	0	0	0	2.72	0
328	0	62	0	1	1	7.02	5	2	0	0	1	0	0	1	0	0	3.82	0
329	0	62	0	0	0	7.95	28	3	1	1	1	0	1	0	1	0	5.56	0
330	0	58	0	1	1	7.76	14	3	1	0	1	0	1	0	1	0	5.51	0
331	0	56	0	0	1	6.34	2	1	0	0	1	0	0	1	1	0	4.33	1
332	0	54	0	1	1	7.18	15	3	1	0	1	0	1	0	1	0	3.66	1
333	0	51	0	1	1	7.05	8	2	1	1	1	1	1	0	1	0	4.18	0
334	0	82	1	0	0	6.26	16	3	1	0	1	0	0	1	0	0	5.54	0
335	0	76	1	0	1	8.67	26	3	0	0	0	1	0	0	1	0	3.81	1
336	0	50	0	0	0	9.93	15	3	0	0	0	1	1	0	0	0	1.57	1
337	1	65	1	0	1	7.92	14	3	1	0	1	1	1	1	1	0	5.66	0
338	0	81	1	0	0	8.18	17	3	1	1	1	0	1	1	1	1	2.87	0
339	0	75	1	1	1	7.62	16	3	1	1	0	0	0	0	0	0	3.98	0
340	0	81	1	1	0	7.94	16	3	0	0	0	1	0	0	0	1	3.81	0
341	0	82	1	0	1	9.37	32	3	1	0	1	1	1	1	1	0	0.39	0
342	0	77	1	0	0	7.18	22	3	1	0	1	0	1	1	1	0	2.98	0
343	0	71	1	1	0	5.9	7	2	1	0	1	0	0	0	1	0	0.66	0
344	0	64	0	0	0	8.74	24	3	1	0	1	0	1	1	1	0	4.21	0
345	0	72	1	0	1	8.02	4	1	0	0	1	0	1	0	0	0	5.61	0
346	0	62	0	0	1	8.8	10	3	0	0	0	1	0	0	1	0	5.84	0
347	0	51	0	0	1	7.74	7	2	0	0	1	0	1	1	1	0	2.31	0
348	0	65	1	0	1	10.6	7	2	0	0	1	1	0	0	0	0	1.53	0
349	0	65	1	0	1	12.34	14	3	0	0	0	1	0	1	1	0	4.93	1
350	1	75	1	0	1	7.72	8	2	1	1	0	1	0	1	1	0	0.31	0
351	0	65	1	0	1	7.76	8	2	0	0	0	0	1	1	1	0	5.65	0
352	0	74	1	1	1	9.1	28	3	1	0	0	1	1	1	1	1	2.89	1
353	0	59	0	0	1	7.34	10	3	0	1	1	0	0	1	0	0	4.06	0
354	0	57	0	0	1	13	7	2	1	0	1	0	1	1	0	0	3.33	0
355	0	64	0	0	0	8.2	16	3	0	0	0	0	0	0	0	0	3.62	0
356	0	79	1	0	0	9.67	14	3	0	0	1	0	1	0	0	1	5.72	0
357	0	80	1	0	1	7.18	9	2	1	0	0	0	1	0	1	0	2.43	1
358	0	89	1	0	0	6.3	17	3	0	0	1	1	0	1	1	0	0.67	1
359	0	80	1	1	0	7.08	19	3	1	0	1	0	0	0	1	0	0.09	0
360	0	57	0	1	0	7.3	7	2	0	0	1	0	0	1	1	0	0.63	0
361	0	72	1	0	0	9.67	12	3	1	0	0	1	0	1	1	0	2.64	0
362	0	80	1	1	0	7.35	4	1	0	0	0	1	0	0	1	1	5.1	0
363	1	82	1	0	0	8.6	32	3	1	0	1	0	1	1	1	0	1.8	1
364	0	66	1	0	0	5.57	19	3	1	0	1	0	0	1	1	0	0.13	0
365	0	75	1	1	0	7.84	23	3	0	0	0	1	0	1	1	0	2.71	0
366	1	62	0	1	1	9	32	3	0	0	1	1	0	1	1	0	1.25	0
367	0	50	0	0	0	5.5	7	2	1	1	0	0	0	1	0	0	0.83	0
368	0	60	0	1	0	7.96	7	2	1	0	1	0	0	1	1	0	0.54	0
369	0	89	1	1	0	5.6	7	2	1	0	1	0	0	0	0	0	0.3	0
370	0	83	1	0	0	7.22	2	1	1	1	0	0	0	1	0	0	2.27	0
371	1	73	1	0	1	7.72	17	3	0	0	1	1	0	1	1	0	4.48	1
372	0	56	0	1	0	7.52	17	3	1	0	1	0	1	1	1	0	1.61	1
373	0	49	0	0	1	7.2	15	3	1	0	1	0	0	1	1	0	4.21	0
374	0	90	1	1	0	8.45	8	2	1	1	1	0	0	1	1	0	3.35	0
375	0	59	0	1	1	7.24	12	3	1	0	1	0	0	0	0	0	1.04	0
376	0	80	1	1	1	6.7	16	3	0	0	1	0	0	1	1	0	3.64	0
377	0	51	0	0	0	8.7	9	2	1	1	1	0	0	1	0	0	0.15	0
378	0	59	0	1	1	9.82	7	2	0	0	0	1	0	0	1	0	4.21	0
379	0	44	0	1	1	7.3	5	2	1	0	1	0	1	1	1	0	0.5	0
380	0	78	1	0	0	7.18	11	3	1	0	0	0	1	0	1	0	5.74	0
381	0	63	0	1	1	8.38	28	3	1	0	1	0	1	1	1	0	0.5	0
382	0	56	0	1	0	5.6	6	2	1	0	0	0	0	1	1	0	3.09	0
383	1	73	1	0	0	9	7	2	0	0	1	1	1	1	1	0	1.18	0
384	0	88	1	0	1	5.83	12	3	1	0	1	0	1	1	1	0	0.38	0
385	0	56	0	0	1	6.7	4	1	1	0	1	0	1	1	1	0	3.38	1
386	0	73	1	0	0	6.52	17	3	1	0	1	0	0	1	1	0	4.02	0
387	0	64	0	0	1	9.08	17	3	0	0	0	1	0	1	1	0	2.21	1
388	0	90	1	0	0	5.95	3	1	1	0	0	0	0	0	0	0	0.48	0
389	0	72	1	0	1	8.25	32	3	0	0	0	1	0	1	1	1	5.76	0
390	0	77	1	1	1	7.52	2	1	1	0	1	0	1	0	0	0	5.03	0
391	0	82	1	0	1	9.98	22	3	0	1	0	1	0	1	0	0	4.7	1
392	0	55	0	1	1	7.6	13	3	0	0	0	1	1	0	1	0	5.57	0
393	0	64	0	0	1	8.53	10	3	1	0	1	0	1	0	0	0	4.12	0
394	0	54	0	0	0	6.88	12	3	1	0	1	0	1	1	1	0	2.14	0
395	0	54	0	1	1	8.8	2	1	1	1	1	0	0	1	0	0	4.69	0
396	0	83	1	0	0	6.4	8	2	1	0	1	0	0	0	0	0	1.27	1
397	0	77	1	1	1	7.47	22	3	1	0	1	1	0	1	1	0	2.28	0
398	0	78	1	1	1	6.85	2	1	0	0	1	0	1	0	0	0	3.88	0
399	0	51	0	1	1	6.96	4	1	1	0	1	0	0	1	1	0	4.61	0
400	0	69	1	0	1	6.8	9	2	0	0	0	0	1	1	1	0	3.67	1
401	0	54	0	1	1	8.15	24	3	0	0	0	1	0	0	1	0	3.49	0
402	0	71	1	0	1	6.53	4	1	0	0	1	0	0	0	1	0	0.47	0
403	1	65	1	1	0	11.06	5	2	1	0	1	1	0	0	1	0	0.48	0
404	1	46	0	1	0	12.04	32	3	0	0	1	1	1	0	0	0	1.53	0
405	0	60	0	1	1	10.4	14	3	0	0	1	1	1	0	1	0	1.48	1
406	0	76	1	1	1	9.92	14	3	0	0	0	1	1	1	0	0	5.63	0
407	0	72	1	0	1	6.67	27	3	1	0	1	0	0	0	1	1	5.72	0
408	1	86	1	0	0	8.57	7	2	1	0	1	0	1	0	1	0	0.53	0
409	0	63	0	0	1	9.92	15	3	0	0	0	1	0	0	1	0	4.26	0
410	0	52	0	1	1	9.77	25	3	1	0	1	0	1	0	0	0	1.05	0
411	0	59	0	1	0	7.4	9	2	1	0	1	0	1	0	1	0	0.36	0
412	0	45	0	0	1	9	10	3	0	0	1	1	1	1	1	0	0.38	1
413	1	66	1	0	0	7.3	12	3	1	0	1	0	0	0	1	0	1.32	0
414	0	46	0	0	1	7	26	3	1	0	1	0	1	1	1	1	4.78	0
415	0	64	0	0	0	9.14	24	3	0	0	1	1	0	0	0	1	4.02	0
416	0	58	0	0	0	7.6	29	3	1	0	1	0	1	1	0	1	5.73	0
417	0	64	0	0	1	9.74	22	3	1	0	1	0	1	1	1	0	2.19	0
418	0	58	0	1	1	7.9	20	3	0	0	0	0	1	0	1	0	1	1
419	0	71	1	0	0	10.56	23	3	1	0	1	1	0	1	1	0	5.45	0
420	0	74	1	0	1	7.1	17	3	1	0	0	0	1	0	0	1	4.97	0
421	0	67	1	0	1	8.77	17	3	1	0	1	0	1	1	1	1	3.15	0
422	1	69	1	1	0	6.93	14	3	0	0	1	0	1	0	1	0	5.05	0
423	0	69	1	1	0	9.7	16	3	1	0	1	1	1	0	1	0	1.29	1
424	1	82	1	1	0	10.06	30	3	1	0	1	1	1	0	0	0	5.6	0
425	0	81	1	1	0	7.98	2	1	1	0	1	0	1	1	0	1	0.36	1
426	0	48	0	0	0	7.37	2	1	1	0	1	0	0	1	1	0	0.89	1
427	0	63	0	0	1	7.3	22	3	0	0	1	0	1	1	0	0	3.92	1
428	0	73	1	0	0	11.94	17	3	0	0	1	1	1	1	0	0	2.52	0
429	0	62	0	0	1	6.9	7	2	1	0	1	0	0	1	1	0	0.61	0
430	0	63	0	0	1	7.3	3	1	0	0	1	0	0	0	1	0	3.61	0
431	0	63	0	0	0	6.68	18	3	1	0	1	0	0	0	0	0	0.82	0
432	0	62	0	1	1	7.1	12	3	1	0	0	1	0	0	0	1	5.59	0
433	0	54	0	0	0	6.3	15	3	0	0	1	0	1	1	1	0	4.52	0
434	0	86	1	0	0	6.2	2	1	0	0	1	0	0	1	1	0	1.08	0
435	0	74	1	0	0	11.3	15	3	0	0	1	1	0	0	0	0	4.73	0
436	0	77	1	0	1	8.26	11	3	1	0	0	1	1	1	1	0	3.47	0
437	0	76	1	0	0	6.57	19	3	0	0	1	0	0	1	1	0	0.27	0
438	0	74	1	1	1	7.48	16	3	0	0	1	1	1	0	1	0	5.65	0
439	0	63	0	1	0	5.05	5	2	0	0	1	0	0	1	1	0	1.42	1
440	0	66	1	0	1	10.6	2	1	0	1	0	1	0	1	0	0	4.09	0
441	0	91	1	1	0	6.1	12	3	1	0	0	0	0	0	1	0	2.97	0
442	0	68	1	0	1	9.38	8	2	0	0	1	1	1	1	1	0	5.68	0
443	0	79	1	1	1	8.8	14	3	1	0	0	0	1	0	1	0	5.53	0
444	0	78	1	1	1	7.24	8	2	1	0	1	0	0	1	0	0	5.65	0
445	0	66	1	1	1	6.16	7	2	0	0	0	0	0	1	1	0	0.58	0
446	0	54	0	0	1	11.52	15	3	1	0	1	1	0	1	0	0	3.08	1
447	1	73	1	0	0	32.48	27	3	1	0	1	0	1	1	1	0	1.91	1
448	0	63	0	1	0	7.48	7	2	0	0	0	1	0	1	0	0	0.22	0
449	1	67	1	1	0	6.48	14	3	0	1	0	1	0	1	0	0	4.13	1
450	0	64	0	1	0	7.08	7	2	1	0	1	1	1	0	1	0	0.24	0
451	0	60	0	0	1	9.46	17	3	0	0	0	1	0	0	1	0	5.59	0
452	0	63	0	0	1	10.08	12	3	0	0	1	1	1	1	1	0	4.42	0
453	1	74	1	1	1	6.44	22	3	1	0	0	0	0	1	0	0	2.52	0
454	0	50	0	1	1	5.77	16	3	1	0	1	0	0	1	1	0	1.34	0
455	0	71	1	0	1	6.34	26	3	0	0	1	1	0	0	0	0	0.46	1
456	0	76	1	0	1	7.08	13	3	1	0	1	0	0	1	0	0	1.12	0
457	0	58	0	1	0	7	14	3	0	0	0	0	1	1	0	0	5.7	0
458	0	79	1	1	1	7.25	17	3	1	1	0	0	0	1	1	0	2.61	0
459	0	76	1	1	0	5.74	7	2	0	0	1	0	0	0	1	0	0.32	0
460	0	61	0	0	0	8.22	25	3	1	0	1	0	1	0	0	0	5.47	0
461	1	61	0	1	1	7.08	18	3	0	0	0	0	1	1	0	0	5.71	0
462	0	63	0	1	1	7.61	16	3	1	0	0	1	1	0	1	1	5.53	0
463	0	81	1	1	0	8.05	10	3	0	0	1	0	1	0	0	1	5.49	0
464	0	84	1	0	0	5.9	7	2	1	0	0	0	0	0	1	0	2.92	0
465	0	71	1	1	1	8.4	37	3	0	0	1	1	1	0	0	0	5.59	0
466	1	60	0	0	1	6.82	23	3	1	0	1	0	1	1	0	0	2.63	0
467	0	62	0	1	1	7.5	16	3	0	0	1	0	1	1	0	0	3.84	0
468	1	52	0	1	0	4.88	3	1	0	0	1	0	0	1	1	0	0.51	0
469	1	53	0	0	1	8.6	22	3	0	0	1	0	1	1	0	1	4.25	0
470	0	62	0	1	1	9.1	21	3	0	0	1	1	0	0	1	0	2.82	0
471	0	66	1	1	0	6.03	7	2	1	0	1	0	0	1	1	0	0.36	0
472	1	77	1	0	1	5.74	16	3	1	0	1	0	0	0	1	0	2.52	0
473	0	71	1	0	1	10.12	2	1	0	0	1	1	1	1	1	0	5.56	0
474	0	55	0	1	0	7.58	15	3	0	0	0	1	0	0	1	0	4.44	0
475	0	58	0	1	1	9.68	27	3	0	0	0	1	0	1	1	1	5.65	0
476	1	72	1	1	1	7.28	7	2	1	0	1	0	0	1	1	1	5.65	0
477	0	80	1	0	1	7.03	9	2	0	0	1	0	1	0	1	1	5.19	0
478	0	65	1	1	1	7.92	15	3	1	0	1	0	1	0	0	0	4.06	0
479	1	61	0	1	1	9.5	22	3	1	1	1	0	1	0	0	0	0.21	0
480	1	81	1	0	1	9.5	9	2	1	1	1	1	1	0	1	1	1.67	1
481	0	90	1	1	1	12.2	17	3	1	0	0	1	1	0	1	0	3.61	0
482	0	71	1	0	0	7	17	3	1	0	0	0	0	0	1	0	2.89	0
483	0	67	1	0	0	9	12	3	1	0	1	0	1	1	1	0	1.99	0
484	0	54	0	1	1	6.56	7	2	0	0	0	0	0	1	1	0	0.7	0
485	0	62	0	0	1	9	22	3	0	0	1	1	0	1	0	0	4.42	0
486	0	68	1	1	1	10.2	7	2	1	0	0	1	0	0	0	0	1.29	0
487	0	56	0	1	1	10.1	7	2	0	1	1	1	0	1	0	0	0.2	0
488	0	74	1	1	0	7.78	8	2	0	0	1	0	1	1	1	0	5.52	0
489	0	79	1	0	1	7.94	22	3	1	0	1	0	1	0	1	0	2.3	1
490	0	47	0	1	0	6.15	9	2	1	0	1	1	0	0	0	0	0.86	0
491	0	72	1	0	0	6.72	4	1	1	0	1	0	1	0	1	0	1.27	0
492	0	77	1	0	1	10.75	12	3	0	0	0	1	0	0	1	0	5.71	0
493	0	75	1	1	1	10.23	7	2	0	0	0	1	0	1	1	0	1.45	0
494	0	94	1	0	0	5.8	19	3	0	1	0	0	0	0	1	0	0.02	0
495	0	49	0	1	0	10	7	2	0	1	1	0	0	0	0	0	0.5	0
496	0	54	0	1	0	6.48	11	3	1	1	0	0	1	1	1	0	3.03	0
497	1	59	0	1	0	7.66	7	2	1	1	1	1	1	0	1	0	0.73	0
498	0	67	1	0	0	7.78	7	2	1	0	1	1	1	1	1	0	0.81	0
499	0	70	1	0	0	8.13	41	3	0	0	1	0	1	0	1	0	5.31	0
500	1	79	1	0	1	6.78	17	3	0	0	1	1	0	0	1	0	2.77	0
501	0	78	1	1	0	8.66	25	3	1	0	1	1	0	1	1	0	5.66	0
502	0	73	1	1	1	6.74	7	2	1	0	1	0	1	1	1	0	1.05	0
503	0	75	1	0	1	6.85	16	3	0	0	1	0	0	1	1	1	3.35	0
504	0	33	0	1	1	8.6	15	3	0	0	1	0	1	0	0	0	2.26	1
505	0	80	1	1	0	6.52	3	1	1	0	1	0	1	0	0	1	5.55	0
506	0	76	1	0	1	10	16	3	1	0	1	0	1	1	1	0	2.23	1
507	0	47	0	1	1	9.08	4	1	1	0	1	0	1	0	1	1	4.84	0
508	0	74	1	0	1	9.46	6	2	1	0	1	1	1	0	1	0	5.53	0
509	0	48	0	1	0	6.2	2	1	1	0	1	1	0	0	0	0	4.06	0
510	0	74	1	1	1	7.04	9	2	1	0	1	0	0	0	1	0	0.17	0
511	0	69	1	0	1	8.7	24	3	1	0	1	1	0	1	0	0	0.55	0
512	0	77	1	0	1	8.37	14	3	0	0	1	1	1	0	1	0	4.01	1
513	0	59	0	1	1	7.72	15	3	1	0	1	0	0	1	0	0	4.42	0
514	0	71	1	0	0	9.2	17	3	1	0	1	1	1	1	1	0	2.71	0
515	0	34	0	1	1	6.74	10	3	1	0	1	0	0	0	0	0	4.49	0
516	1	63	0	0	1	7.2	22	3	0	0	1	0	1	0	1	0	5.59	0
517	0	55	0	1	1	7.76	3	1	0	0	0	1	0	0	1	0	5.08	0
518	0	70	1	0	1	10.08	15	3	0	0	0	1	0	0	0	1	5.58	0
519	0	59	0	1	1	8.55	2	1	0	0	1	0	1	1	0	0	4.62	0
520	0	79	1	0	0	5.7	7	2	0	0	0	1	0	1	1	0	0.24	0
521	0	79	1	1	1	8.36	8	2	1	0	1	1	0	1	0	1	4.02	0
522	0	56	0	1	0	7.43	4	1	1	0	1	0	1	1	1	0	0.49	0
523	0	64	0	1	0	6.24	7	2	0	0	1	1	0	0	0	0	0.99	0
524	1	62	0	0	1	8.6	17	3	0	0	1	0	0	0	1	0	0.68	0
525	0	63	0	1	1	8.02	15	3	1	1	0	0	0	1	1	1	3.88	0
526	0	80	1	0	1	7.48	22	3	1	0	1	0	1	1	1	0	2.95	0
527	0	72	1	0	1	7.44	12	3	0	0	1	0	1	0	0	1	5.74	0
528	0	59	0	1	1	9.57	7	2	0	0	1	0	1	0	1	0	5.05	0
529	0	73	1	1	1	8.26	5	2	1	0	1	1	1	0	1	0	3.34	0
530	0	61	0	1	1	7.06	4	1	1	0	1	0	1	1	1	0	3.22	0
531	0	50	0	1	1	8.65	8	2	1	0	0	0	0	1	1	0	0.47	0
532	0	74	1	1	1	7.3	17	3	0	0	1	1	1	0	1	0	0.34	1
533	1	45	0	1	0	7.25	19	3	0	0	1	0	1	1	1	0	0.04	0
534	0	50	0	1	0	7.52	12	3	0	0	1	0	1	0	1	0	4.73	0
535	0	84	1	1	0	8.1	32	3	1	1	0	1	0	0	1	0	3.18	0
536	0	73	1	1	1	8.36	17	3	1	0	1	1	1	0	1	0	4.89	0
537	0	71	1	1	1	8.2	18	3	1	0	0	0	1	1	1	0	5.57	0
538	0	76	1	0	0	9.27	16	3	0	0	1	0	1	1	1	0	5.54	0
539	1	61	0	0	0	6.18	7	2	1	0	1	0	0	1	1	0	0.79	0
540	0	75	1	0	0	7.54	22	3	1	0	1	0	1	0	1	0	5.66	0
541	1	65	1	1	1	10.05	17	3	0	0	1	1	0	0	0	0	0.87	0
542	0	51	0	1	1	6.5	14	3	1	0	1	0	1	0	1	0	4.01	1
543	0	34	0	1	1	11.54	7	2	0	0	0	1	0	1	0	0	1.18	0
544	1	79	1	1	1	8.3	22	3	1	0	0	0	1	1	1	0	2.85	0
545	0	85	1	1	0	12.07	7	2	1	1	0	1	0	0	1	0	0.61	0
546	0	85	1	1	1	9.72	6	2	1	1	1	1	0	1	1	0	1.47	0
547	0	67	1	1	1	5.8	8	2	0	0	0	0	0	1	0	0	1.05	0
548	0	62	0	1	1	6.76	22	3	0	0	1	0	1	0	1	1	5.56	0
549	0	55	0	0	1	8.25	14	3	0	0	1	1	0	1	1	1	5.59	0
550	0	82	1	0	1	7.5	9	2	0	0	1	0	1	1	1	0	5.27	0
551	0	67	1	0	0	6.28	19	3	1	0	0	1	0	1	1	0	0.62	0
552	0	50	0	1	1	9.14	11	3	0	0	0	1	0	0	1	0	4.47	1
553	0	76	1	1	1	7.92	10	3	1	0	0	0	1	1	0	0	4.23	1
554	0	56	0	0	1	7.1	6	2	0	0	1	0	1	0	1	0	5.61	0
555	1	46	0	1	1	10.22	15	3	1	0	1	0	1	0	1	0	3.7	1
556	0	47	0	0	1	6.43	2	1	1	0	1	0	0	1	0	0	0.85	0
557	0	72	1	0	1	10.06	14	3	1	0	1	1	1	1	1	0	5.89	0
558	0	69	1	0	0	8.55	32	3	1	0	1	1	1	0	1	0	2.29	0
559	0	66	1	1	1	6.9	3	1	0	0	1	0	0	1	1	0	4.94	0
560	1	62	0	1	0	7.53	19	3	0	0	1	0	1	0	1	0	0.01	0
561	0	71	1	1	0	10.86	14	3	1	1	0	1	1	1	0	1	5.54	0
562	0	41	0	1	1	7.4	16	3	1	0	1	1	0	1	1	0	1.94	1
563	0	70	1	1	0	5.73	12	3	0	1	0	1	0	0	0	1	2.97	0
564	1	33	0	1	0	9.13	11	3	1	0	1	1	1	1	1	0	3.12	0
565	0	52	0	1	1	7.15	5	2	0	0	0	0	1	0	1	0	5.28	0
566	0	88	1	0	0	6.22	18	3	1	0	0	0	0	0	0	0	1.52	0
567	0	73	1	1	1	10.03	19	3	0	0	1	1	0	0	0	0	5.84	0
568	1	70	1	1	1	9.22	19	3	1	0	1	1	1	0	1	0	3.1	1
569	0	80	1	0	0	6.82	7	2	1	0	1	0	0	1	1	0	0.32	0
570	0	72	1	0	1	7.5	5	2	0	0	1	1	1	1	1	1	5.53	0
571	1	73	1	1	1	8.98	42	3	0	0	1	1	0	0	0	0	1.96	0
572	1	70	1	1	0	6.22	7	2	1	0	1	1	1	1	1	0	0.62	0
573	0	58	0	0	1	8.96	2	1	0	0	1	1	1	0	1	0	5.1	0
574	0	43	0	1	0	9.28	7	2	1	0	1	0	1	1	1	0	0.47	0
575	1	68	1	0	0	6.48	7	2	0	0	1	0	0	0	0	1	2.7	0
576	0	62	0	0	0	8.32	12	3	1	0	1	0	0	1	1	0	1.68	0
577	0	83	1	0	1	10.7	7	2	0	0	0	1	0	1	1	0	2.99	0
578	0	58	0	1	0	8.02	2	1	1	0	0	1	0	1	1	0	2.04	0
579	0	74	1	0	0	9	15	3	1	1	1	0	0	1	1	0	4.01	0
580	0	76	1	0	0	9.65	23	3	0	0	1	1	1	0	0	0	3.31	0
581	0	81	1	1	0	7.13	7	2	1	1	1	0	0	1	1	0	0.26	0
582	0	71	1	1	1	7.94	11	3	0	0	1	0	1	0	1	0	5.61	0
583	0	75	1	0	1	8.7	11	3	0	0	1	0	1	0	1	0	4.26	0
584	0	66	1	0	1	6.85	2	1	1	0	0	0	0	0	0	0	1.75	0
585	0	60	0	1	1	10.75	2	1	0	0	0	1	0	0	0	0	4.16	0
586	0	79	1	0	0	6.82	17	3	1	0	0	1	0	1	1	0	2.61	0
587	0	85	1	0	0	8.3	12	3	0	0	0	1	0	0	0	0	2.65	0
588	0	49	0	1	0	8.8	13	3	0	0	1	1	0	1	0	0	5.69	0
589	0	68	1	0	0	11.25	14	3	0	0	1	1	0	1	1	0	5.34	0
590	0	71	1	1	1	6.35	16	3	1	0	1	0	1	0	0	0	3.4	0
591	0	51	0	0	1	6.78	12	3	1	0	1	0	1	1	1	0	5.74	0
592	0	93	1	0	0	6.86	17	3	0	0	1	0	0	1	1	0	2.67	0
593	0	82	1	1	0	6.76	15	3	0	0	0	1	0	0	1	1	4.5	0
594	0	46	0	1	1	10	7	2	1	0	0	1	0	1	0	0	0.9	1
595	0	66	1	1	1	6.88	7	2	1	0	0	0	1	0	1	0	2.73	0
596	0	42	0	1	1	8.1	2	1	1	0	0	0	1	1	1	0	0.06	0
597	0	58	0	0	0	5.95	7	2	0	0	0	0	0	0	0	0	0.42	0
598	0	66	1	1	0	6.75	7	2	1	0	0	1	0	0	0	0	0.3	0
599	0	46	0	1	0	5.5	16	3	0	0	1	0	1	0	1	0	3.32	0
600	0	71	1	1	1	7.64	6	2	1	0	1	0	1	1	1	0	3.59	0
601	0	77	1	0	0	7.2	19	3	1	0	1	0	0	1	1	0	0.12	0
602	0	53	0	1	1	11.9	5	2	1	0	1	0	0	1	1	0	2.83	0
603	0	39	0	1	0	7.12	16	3	0	0	1	0	1	1	0	0	5.63	0
604	0	88	1	1	0	7.83	7	2	0	0	0	1	0	0	0	0	0.34	0
605	0	66	1	0	1	6.64	19	3	1	0	1	0	0	1	1	0	3.93	1
606	0	75	1	0	0	8.02	12	3	0	0	1	1	0	0	1	0	0.61	1
607	0	71	1	1	1	9.7	14	3	1	1	0	1	1	0	1	0	1.61	1
608	0	72	1	0	1	5.92	16	3	0	0	1	0	1	0	0	0	3.07	0
609	0	78	1	0	0	8.6	17	3	0	0	0	1	0	0	0	0	4.76	0
610	0	80	1	0	0	6.53	19	3	0	0	1	0	1	1	1	0	0.08	0
611	1	60	0	1	1	9.08	2	1	0	0	1	1	0	1	0	0	5.6	0
612	1	63	0	0	0	10.04	7	2	1	0	1	0	1	1	1	0	0.21	0
613	0	74	1	1	1	7.2	10	3	0	0	1	0	1	0	1	1	4.78	1
614	0	78	1	0	0	7.88	18	3	1	0	1	0	1	1	1	0	1.06	0
615	0	61	0	1	1	6.45	9	2	0	0	1	0	1	1	1	0	0.06	0
616	0	68	1	1	1	6.52	9	2	1	1	0	0	0	0	1	0	5.49	0
617	1	56	0	1	1	13.55	7	2	0	0	1	1	1	0	0	0	1.3	0
618	0	73	1	1	1	9.5	5	2	1	0	0	1	1	0	0	1	4.28	1
619	1	67	1	1	1	6.88	7	2	1	1	0	0	0	0	1	0	0.77	0
620	0	65	1	1	1	8.9	9	2	1	0	0	0	1	0	1	0	5.3	0
621	0	59	0	1	0	7.64	8	2	1	0	1	1	1	1	1	0	5.66	0
622	0	70	1	0	0	9.96	26	3	1	0	1	1	0	1	1	0	2.08	0
623	0	62	0	1	0	7.6	7	2	1	0	1	0	1	0	1	0	0.43	0
624	1	59	0	1	1	63.04	11	3	0	0	1	1	1	1	1	0	2.9	0
625	0	78	1	1	1	11.4	15	3	1	0	1	1	1	1	1	0	4.02	0
626	0	68	1	1	1	8.26	14	3	1	1	1	1	0	1	1	0	4.02	1
627	0	87	1	1	1	8.18	24	3	1	0	1	1	0	1	1	0	0.09	0
628	0	64	0	1	0	6.78	19	3	1	0	1	0	1	1	1	0	0.56	0
629	0	67	1	1	1	7.04	8	2	1	0	1	0	1	0	1	0	5.59	0
630	0	71	1	0	0	11.06	9	2	0	0	1	1	1	1	1	0	5.56	0
631	0	65	1	1	1	8.22	8	2	1	0	0	0	1	0	1	0	5.69	0
632	0	79	1	1	0	6.8	3	1	0	0	0	0	1	0	0	0	5.12	0
633	0	57	0	1	1	6.9	18	3	0	0	1	0	0	0	1	0	1.3	0
634	0	64	0	0	1	7.53	10	3	1	1	0	0	0	0	0	0	3.06	0
635	0	64	0	1	1	8.23	4	1	0	0	1	1	1	0	0	0	5.56	0
636	0	78	1	0	0	5.8	15	3	0	0	1	0	0	0	1	0	4.02	0
637	1	60	0	1	0	8.75	14	3	1	1	1	0	1	0	1	0	5.57	0
638	0	74	1	1	1	6.6	7	2	1	0	1	0	0	1	1	0	0.53	0
639	0	57	0	0	0	6.4	7	2	1	0	1	0	1	1	1	0	0.57	0
640	1	58	0	0	0	7.58	19	3	1	0	1	0	0	0	0	0	0.13	0
641	0	85	1	1	0	8.05	16	3	0	0	0	1	0	1	1	0	3.81	0
642	0	74	1	0	0	7.4	10	3	0	0	1	0	1	1	1	0	4.63	0
643	1	61	0	1	1	8.3	12	3	0	0	1	1	0	0	0	0	2.48	0
644	0	89	1	0	0	6.38	7	2	1	1	1	0	0	1	1	0	0.86	0
645	0	60	0	0	0	10.38	14	3	0	0	1	1	0	0	0	0	1.09	1
646	0	61	0	0	0	8	19	3	0	0	0	1	0	1	0	0	0.93	0
647	0	85	1	1	0	6.3	7	2	1	0	1	0	0	0	1	0	0.66	0
648	1	52	0	1	1	9.8	7	2	0	0	1	1	0	0	0	0	1.37	0
649	0	37	0	0	0	6.28	7	2	0	0	0	0	0	1	1	0	0.58	0
650	0	72	1	0	1	6.58	6	2	0	0	1	0	0	1	1	0	1.13	1
651	0	54	0	0	0	11.1	16	3	1	1	1	1	0	1	0	0	3.43	0
652	0	82	1	0	0	10	24	3	0	1	0	1	0	1	0	1	5.36	0
653	1	80	1	1	1	9.98	15	3	1	0	1	0	1	0	1	1	3.43	0
654	0	60	0	1	1	9.83	22	3	0	0	0	1	0	0	0	1	5.38	0
655	0	85	1	1	0	4.9	10	3	0	0	0	1	0	1	1	0	5.56	0
656	0	44	0	0	1	9.05	17	3	1	0	1	1	0	1	1	0	2.87	0
657	0	43	0	1	0	14	7	2	0	0	0	1	0	0	0	0	2.24	1
658	0	67	1	1	0	9.68	7	2	1	1	0	1	0	1	1	1	4.94	1
659	0	47	0	0	1	8.4	10	3	1	1	1	0	0	1	0	0	2.04	0
660	0	58	0	0	1	12.02	27	3	1	0	1	1	0	0	0	1	5.68	0
661	0	79	1	1	1	10.04	16	3	1	0	1	1	1	0	1	0	5.66	0
662	0	50	0	1	1	7.44	8	2	1	0	1	0	1	0	1	0	4.85	0
663	0	64	0	1	1	7.45	6	2	1	0	1	0	0	0	1	0	5.15	0
664	1	64	0	0	1	8.78	17	3	1	0	1	1	0	1	1	0	2.88	0
665	0	82	1	1	0	6.48	23	3	0	0	0	0	1	1	1	0	5.74	0
666	0	75	1	0	1	7.27	18	3	1	0	1	1	1	1	1	0	1.94	0
667	0	58	0	1	1	11.75	17	3	0	0	0	1	0	1	0	0	3.44	0
668	0	70	1	1	1	11.48	6	2	1	0	0	1	0	1	0	0	3.29	0
669	1	45	0	0	1	8.5	7	2	1	0	1	0	1	1	1	0	0.2	0
670	1	71	1	1	0	7.26	5	2	1	0	1	0	1	0	1	1	4.87	0
671	0	61	0	1	0	7.9	9	2	1	0	1	0	1	1	1	0	0.39	0
672	0	68	1	0	0	6.33	7	2	1	0	1	0	0	1	1	0	0.51	0
673	1	54	0	0	1	7.56	27	3	1	0	1	1	0	1	1	0	2.19	0
674	0	68	1	0	0	6.76	6	2	1	0	0	0	1	0	0	0	5.66	0
675	0	59	0	1	1	9.38	13	3	0	1	1	1	0	1	0	0	1.33	1
676	0	59	0	1	1	7.16	22	3	0	0	0	1	0	0	1	0	2.51	1
677	0	73	1	1	1	7.2	5	2	0	0	0	1	0	1	1	0	2.52	0
678	0	35	0	1	1	9	3	1	0	0	1	1	0	0	0	0	0.96	1
679	1	67	1	1	1	7.32	19	3	1	0	1	0	0	1	1	0	0.69	0
680	0	59	0	0	1	6.97	15	3	1	0	1	0	0	1	1	0	4	0
681	1	57	0	1	0	7.37	7	2	1	1	1	1	0	1	1	0	0.32	0
682	0	64	0	1	1	7.2	2	1	1	0	1	0	1	1	1	0	3.73	0
683	0	60	0	0	1	13.42	6	2	1	0	0	1	0	1	1	1	3.17	0
684	0	55	0	1	1	6.76	2	1	1	0	1	0	0	1	1	0	4.21	0
685	1	81	1	1	0	7.9	6	2	0	0	1	0	1	0	0	0	2.12	0
686	0	73	1	0	0	5.1	7	2	1	0	1	0	0	1	0	0	0.79	0
687	0	56	0	0	0	9.74	9	2	1	0	1	1	0	1	1	0	5.65	0
688	0	73	1	1	1	7.18	22	3	1	1	0	0	0	0	1	0	4.26	0
689	0	75	1	0	0	7.06	14	3	1	0	1	0	1	0	1	1	5.2	0
690	0	67	1	1	0	7.3	15	3	1	0	1	0	1	1	1	1	4.05	0
691	0	64	0	0	0	6.82	23	3	1	0	1	1	0	0	0	1	3.41	1
692	0	51	0	0	0	7.6	17	3	0	0	0	1	0	1	1	0	2.17	0
693	0	51	0	0	1	6.76	2	1	0	0	1	1	0	1	0	0	5.07	0
694	0	62	0	1	1	7.3	22	3	0	0	0	1	1	1	1	0	5.74	0
695	0	73	1	1	1	8.32	10	3	0	0	1	1	1	1	0	1	4.63	0
696	0	81	1	0	1	6.63	20	3	0	0	1	0	1	0	0	1	5.74	0
697	0	55	0	1	1	9.9	23	3	1	0	1	0	1	1	1	0	3.99	0
698	0	54	0	1	1	8.08	1	1	0	0	1	0	1	0	0	0	3.69	0
699	0	50	0	1	0	7.6	12	3	1	0	1	0	0	1	1	1	2.75	0
700	0	67	1	0	1	9.9	17	3	1	1	1	0	1	0	0	0	2.83	0
701	0	61	0	0	0	6.7	12	3	0	0	0	0	0	1	1	0	2.75	0
702	0	53	0	0	1	7.67	24	3	1	1	1	1	0	1	0	0	1.67	1
703	0	80	1	1	0	7.8	22	3	1	0	1	0	1	1	1	0	0.5	0
704	0	53	0	1	0	8.7	2	1	0	0	1	0	1	0	0	0	3.35	0
705	1	67	1	0	1	8.2	14	3	1	0	1	1	0	1	1	0	0.07	0
706	0	62	0	1	1	9.63	22	3	1	0	1	0	1	1	0	1	5.67	0
707	0	57	0	0	1	8.74	22	3	1	0	1	0	1	1	0	1	3.96	0
708	0	50	0	1	1	8.96	9	2	1	0	1	0	1	0	0	0	3.09	1
709	0	57	0	1	1	10.57	7	2	1	0	1	1	1	1	1	1	3.66	1
710	0	59	0	0	0	9.72	12	3	1	0	0	1	1	0	0	0	2.22	1
711	0	67	1	0	1	7.2	15	3	1	0	1	0	1	1	1	0	5.77	0
712	1	72	1	1	1	6.9	24	3	1	0	1	0	0	1	1	0	2.61	0
713	0	51	0	0	0	6.4	7	2	0	0	1	0	0	1	0	0	0.99	0
714	1	58	0	1	0	6.32	23	3	1	0	1	0	1	0	0	0	3.33	0
715	0	52	0	1	1	8.7	25	3	1	0	1	1	1	1	1	0	1.05	1
716	0	62	0	1	1	9.58	4	1	0	0	0	1	1	0	0	0	5.45	0
717	0	72	1	1	1	7.52	9	2	0	0	0	1	0	1	1	1	5.57	0
718	0	82	1	1	0	7.86	32	3	1	0	1	0	1	0	1	0	5.07	0
719	0	58	0	1	1	7.54	18	3	1	0	1	0	1	0	1	0	1.07	0
720	0	81	1	1	1	8.05	12	3	0	1	0	1	0	1	1	0	5.73	0
721	0	62	0	1	1	10.6	7	2	1	0	1	0	1	1	1	1	2.92	0
722	0	64	0	1	0	7	9	2	1	1	1	0	0	0	1	0	0.81	0
723	0	71	1	1	0	6.27	3	1	0	0	1	0	0	1	1	0	0.53	0
724	0	63	0	1	1	9.52	25	3	1	0	0	1	0	0	1	0	0.63	1
725	1	51	0	1	0	8.75	2	1	0	0	1	1	0	0	0	0	0.84	1
726	0	92	1	1	0	6.4	7	2	1	0	1	0	1	0	0	0	0.42	0
727	1	74	1	1	1	8.37	7	2	1	1	1	0	0	0	1	0	3.4	0
728	0	67	1	1	0	6.57	7	2	0	0	1	0	0	1	1	0	0.32	0
729	1	66	1	1	1	7.94	19	3	1	0	1	0	1	0	1	0	0.03	0
730	0	63	0	0	1	9.65	12	3	0	0	0	1	0	1	1	0	3.28	0
731	0	56	0	0	1	10.3	30	3	0	0	1	1	0	1	1	0	5.63	0
732	0	59	0	1	1	11.46	14	3	0	0	1	1	0	1	1	0	3.06	1
733	0	80	1	1	1	6	7	2	1	0	0	0	0	1	1	0	0.53	0
734	0	53	0	1	0	7.34	8	2	0	0	0	1	0	0	0	0	1.01	0
735	0	84	1	1	1	6.67	7	2	0	0	1	0	0	0	1	0	5.74	0
736	0	83	1	0	0	7.53	7	2	1	0	1	0	1	1	1	0	0.61	0
737	0	63	0	0	1	13.32	2	1	1	0	1	1	0	1	1	0	5.56	0
738	1	69	1	1	1	6.62	18	3	0	0	0	0	1	1	1	0	5.6	0
739	0	85	1	0	1	8.8	2	1	0	0	1	1	0	0	1	0	2.26	0
740	0	78	1	0	1	7.35	16	3	0	0	1	0	1	0	1	0	3.17	0
741	1	81	1	1	1	7.26	23	3	1	1	0	0	0	0	0	0	2.61	0
742	0	54	0	1	0	5.75	15	3	0	0	1	0	1	0	0	0	4	0
